# Supplementary material for: Macro-to-nanoscale investigation of wall-plate joints in the acorn barnacle Semibalanus balanoides: correlative imaging, biological form and function, and bioinspiration
Source: J R Soc Interface. 2019 Aug 7;16(157):20190218. doi: 10.1098/rsif.2019.0218 (PMC6731510; doi:10.1098/rsif.2019.0218)
Supplement: Data for ala porosity analysis [file rsif20190218supp1.xlsx]

## Sheet: c4
Elongation	EqDiameter (nm)	Length3d (nm)	Volume3d (nm^3)	Width3d (nm)	Sphercity	index	Materials
0.198722	0.390439	1.39777	0.0311644	0.785397	0.240763	1	Inside
0.143674	0.581966	1.50948	0.103203	0.583115	0.311287	2
0.115505	0.288432	0.938241	0.012564	0.318648	0.307892	3
0.740407	0.263898	0.600651	0.00962292	0.323422	0.455245	4
0.293376	0.170162	0.393573	0.00257979	0.164986	0.544623	5
0.440387	0.122459	0.309399	0.000961539	0.196589	0.37578	6
0.0739436	0.162951	0.493334	0.00226555	0.184043	0.420272	7
0.414192	0.202657	0.434529	0.00435798	0.221116	0.393687	8
0.177239	0.137286	0.336701	0.00135481	0.164986	0.481059	9
0.379565	0.297259	0.765711	0.0137532	0.310473	0.37762	10
0.271018	0.091333	0.205755	0.000398917	0.0833311	0.511854	11
0.406315	0.136326	0.303567	0.00132659	0.175092	0.487219	12
0.472467	0.582411	1.47113	0.10344	0.98081	0.247853	13
0.593576	0.146783	0.335754	0.00165588	0.165562	0.449702	14
0.454762	0.255148	0.644896	0.00869713	0.21724	0.295985	15
0.247744	0.148812	0.323998	0.0017255	0.181792	0.442254	16
0.387222	0.215428	0.457365	0.00523484	0.230341	0.450836	17
0.641305	0.0453775	0.0770579	4.89237e-05	0.0277771	0.881654	18
0.442725	0.473841	1.06037	0.0557053	0.684987	0.297478	19
0.369397	0.412458	1.13777	0.0367398	0.66353	0.341494	20
0.332558	0.124191	0.370083	0.00100294	0.0839065	0.469346	21
0.221361	0.263984	0.616968	0.00963233	0.412407	0.326579	22
0.48033	0.21823	0.439981	0.00544182	0.280967	0.388777	23
0.108114	0.339567	1.37329	0.0205009	0.605296	0.313745	24
0.248732	0.322932	0.786012	0.0176332	0.347571	0.455092	25
0.678899	0.437871	0.737451	0.043958	0.505386	0.345157	26
0.203165	0.10774	0.341499	0.000654825	0.108958	0.503601	27
0.346196	0.289408	0.696474	0.0126919	0.420645	0.289864	28
0.420993	0.874558	2.12188	0.350239	1.42184	0.176986	29
0.677287	0.273664	0.520816	0.0107312	0.353096	0.448447	30
0.301073	0.15199	0.352594	0.0018384	0.178953	0.448468	31
0.431514	0.222498	0.515349	0.00576736	0.262519	0.402505	32
0.228757	0.104987	0.251709	0.000605902	0.0702804	0.587787	33
0.341207	0.398778	0.874912	0.0332042	0.58011	0.300476	34
0.388592	0.0727183	0.162289	0.00020134	0.044653	0.630197	35
0.287764	0.238141	0.746825	0.00707136	0.29512	0.270915	36
0.714018	0.0713329	0.161862	0.00019005	0.0512038	0.655036	37
0.284555	0.242436	0.491501	0.00746087	0.296216	0.467817	38
0.169295	0.376595	1.13428	0.0279656	0.511573	0.270591	39
0.380208	0.277263	0.706799	0.0111603	0.544878	0.345131	40
0.221557	0.109266	0.368436	0.000683051	0.0877322	0.42439	41
0.141917	0.141479	0.50765	0.00148277	0.232607	0.314414	42
0.660807	0.107533	0.18726	0.000651062	0.0789809	0.595168	43
0.848667	0.419845	0.902152	0.0387495	0.527309	0.270871	44
0.763388	1.22897	4.32503	0.971913	2.86628	0.115037	45
0.528215	0.0769929	0.172608	0.000238974	0.049579	0.600096	46
0.107403	0.241761	0.736881	0.00739877	0.248097	0.375674	47
0.195007	0.195149	0.459401	0.00389132	0.221641	0.363287	48
0.136319	0.351456	0.981793	0.0227307	0.595436	0.307296	49
0.390316	1.09915	3.51756	0.695295	1.49058	0.138505	50
0.670693	0.18151	0.393864	0.00313112	0.176988	0.342361	51
0.414703	0.458968	1.14372	0.0506229	0.620743	0.278389	52
0.326649	0.108355	0.214253	0.000666115	0.0680801	0.488754	53
0.380465	1.59969	9.83384	2.14343	2.71031	0.106531	54
0.162417	0.302965	0.782856	0.0145605	0.313046	0.383158	55
0.246469	0.324862	0.820831	0.0179512	0.358325	0.257915	56
0.514635	0.558894	1.39578	0.0914083	0.901127	0.20012	57
0.173668	0.817295	2.35131	0.285848	1.38499	0.174188	58
0.360308	0.625221	1.63871	0.127968	0.848689	0.192812	59
0.334495	0.161173	0.269544	0.00219216	0.182497	0.474547	60
0.175508	0.148324	0.42121	0.00170857	0.143235	0.445217	61
0.306726	0.114436	0.241688	0.000784661	0.104557	0.557277	62
0.28331	0.123252	0.45906	0.000980356	0.113884	0.416443	63
0.328546	0.306142	0.784294	0.0150233	0.265194	0.3051	64
0.294011	0.198822	0.440047	0.00411524	0.173737	0.38271	65
0.323757	0.11191	0.217927	0.000733856	0.0931319	0.507972	66
0.567999	0.085513	0.167605	0.000327413	0.0884397	0.679224	67
0.670473	0.238668	0.409681	0.0071184	0.281579	0.40318	68
0.327799	0.109366	0.207926	0.000684932	0.0915067	0.710409	69
0.518296	0.0733917	0.17629	0.000206985	0.0414032	0.595701	70
0.719317	0.0923274	0.169856	0.000412088	0.0735304	0.512519	71
0.173706	0.128687	0.367603	0.00111584	0.228856	0.354298	72
0.330497	0.121004	0.375297	0.000927669	0.0920821	0.4665	73
0.198225	0.0919039	0.213301	0.000406443	0.0593796	0.509978	74
0.178611	0.18539	0.40181	0.00333622	0.201464	0.394046	75
0.451894	0.201749	0.460945	0.00429964	0.233864	0.451692	76
0.527273	0.38598	0.873439	0.0301088	0.508636	0.289265	77
0.31733	0.0519442	0.121212	7.33856e-05	0.0441284	0.751122	78
0.680811	0.146616	0.264749	0.00165024	0.122534	0.407357	79
0.119691	0.0963642	0.387261	0.000468539	0.0506793	0.319718	80
0.343691	0.126179	0.328168	0.00105186	0.172328	0.508684	81
0.352598	0.202511	0.384181	0.00434857	0.214565	0.479919	82
0.512623	0.0888234	0.175935	0.000366928	0.103328	0.536906	83
0.873031	0.177647	0.303885	0.00293542	0.193922	0.550732	84
0.326561	0.132001	0.236316	0.00120428	0.136259	0.548549	85
0.271967	0.0888234	0.185908	0.000366928	0.103457	0.622406	86
0.26747	0.193403	0.466809	0.00378783	0.236316	0.396186	87
0.339585	0.062212	0.115983	0.000126073	0.0508178	0.685953	88
0.76497	0.0645956	0.121525	0.000141126	0.038678	0.698441	89
0.512259	0.0408727	0.0834552	3.5752e-05	0.0261521	0.735385	90
0.357366	0.0640162	0.186378	0.000137363	0.0425036	0.480623	91
0.263447	0.15199	0.3571	0.0018384	0.173047	0.481324	92
0.571097	0.057172	0.123444	9.78475e-05	0.0316026	0.540433	93
0.0688069	0.0939838	0.371895	0.000434669	0.0959078	0.500318	94
0.294327	0.0481175	0.123673	5.83321e-05	0.026152	0.622977	95
0.33677	0.164825	0.312941	0.00234458	0.138885	0.482591	96
0.735923	0.0643072	0.142534	0.000139244	0.0414032	0.621164	97
0.304202	0.108457	0.351915	0.000667997	0.0980575	0.386944	98
0.690757	0.133831	0.253057	0.00125508	0.128509	0.602076	99
0.0964159	0.0968774	0.264006	0.000476066	0.0844313	0.499234	100
0.0384921	0.229464	0.738351	0.00632621	0.200301	0.454765	101
0.162522	0.129406	0.313097	0.00113465	0.145985	0.473632	102
0.416518	0.16071	0.424729	0.00217334	0.278256	0.438861	103
0.431354	0.0765866	0.162088	0.00023521	0.0995706	0.619263	104
0.787606	0.0958454	0.231558	0.000461012	0.0757309	0.564081	105
0.275463	0.210326	0.528907	0.00487167	0.247742	0.442425	106
0.0857866	0.271227	0.837022	0.0104471	0.392925	0.351752	107
0.0342167	0.354457	1.10753	0.0233178	0.418924	0.329269	108
0.349946	0.0769929	0.242017	0.000238974	0.063205	0.479819	109
0.846159	0.0278334	0.0456551	1.12901e-05	0.0179763	0.993488	110
0.0804512	0.51574	1.65308	0.0718276	0.610379	0.290884	111
0.0580251	0.234734	0.7242	0.00677217	0.282875	0.379601	112
0.624439	0.106381	0.16969	0.000630363	0.108959	0.692528	113
0.311497	0.180376	0.447354	0.00307279	0.273319	0.352095	114
0.275301	0.360714	1.03073	0.0245748	0.408216	0.24359	115
0.524044	0.100446	0.150836	0.000530634	0.109897	0.659463	116
0.276693	0.0703785	0.190793	0.000182523	0.0523041	0.572746	117
0.0972868	0.306487	0.766376	0.0150742	0.362009	0.385743	118
0.204119	0.402347	1.05289	0.0341036	0.514139	0.415147	119
0.448659	0.178966	0.430828	0.00300128	0.134535	0.548718	120
0.387264	0.12084	0.180238	0.000923906	0.134317	0.667577	121
0.144036	0.0877476	0.298164	0.000353756	0.0659302	0.50117	122
0.164949	0.0848527	0.281546	0.000319886	0.0468536	0.507165	123
0.0720486	0.0575362	0.233329	9.97291e-05	0.0479539	0.523005	124
0.260402	0.149512	0.363757	0.00174996	0.146485	0.394644	125
0.591519	0.0648814	0.163813	0.000143008	0.0397783	0.48598	126
0.191766	0.0904631	0.241649	0.000387626	0.110506	0.558019	127
0.270392	0.0528174	0.130184	7.7149e-05	0.026152	0.585416	128
0.538333	0.32468	0.640028	0.0179211	0.335549	0.338611	129
0.289137	0.194073	0.379476	0.00382734	0.206389	0.495033	130
0.247047	0.178741	0.35499	0.00298999	0.184588	0.455415	131
0.217739	0.133764	0.306778	0.0012532	0.189682	0.535372	132
0.617348	0.231427	0.41902	0.00648992	0.223934	0.484866	133
0.264723	0.126254	0.254223	0.00105374	0.128509	0.582093	134
0.364567	0.093848	0.419703	0.000432787	0.0915574	0.330695	135
0.187292	0.352346	0.919214	0.0229038	0.415076	0.322313	136
0.116404	0.0640162	0.187874	0.000137363	0.0397781	0.666919	137
0.149659	0.52422	1.25511	0.0754291	0.847065	0.333829	138
0.151883	0.126778	0.308109	0.00106691	0.0860563	0.579996	139
0.049793	0.06252	0.242427	0.000127954	0.0288774	0.481974	140
0.578362	0.0441828	0.10213	4.51604e-05	0.0288774	0.67254	141
0.306631	0.175534	0.39298	0.00283193	0.162129	0.454505	142
0.119149	0.131101	0.307337	0.00117981	0.0898817	0.555373	143
0.574075	0.164515	0.276619	0.0023314	0.206424	0.576671	144
0.38005	1.1405	4.49179	0.776755	2.79119	0.127488	145
0.185002	0.139966	0.369018	0.00143572	0.0915068	0.436291	146
0.0633227	0.0560507	0.18499	9.22024e-05	0.0288774	0.539116	147
0.288008	0.0459519	0.108949	5.08054e-05	0.0288773	0.657397	148
0.216879	0.0957148	0.299328	0.00045913	0.0931318	0.511754	149
0.116246	0.247095	0.568489	0.0078993	0.280809	0.402538	150
0.926754	0.0599652	0.118202	0.000112901	0.0386779	0.658848	151
0.441189	0.0486294	0.105857	6.02138e-05	0.0288774	0.62952	152
0.236891	0.096493	0.298272	0.00047042	0.0479539	0.456097	153
0.463812	0.336315	0.751452	0.0199176	0.393628	0.351628	154
0.359042	0.0637226	0.188145	0.000135481	0.0452286	0.489318	155
0.0113848	0.258651	1.16999	0.0090603	0.178691	0.33533	156
0.106048	0.0686431	0.220288	0.000169351	0.0550293	0.620946	157
0.290973	0.17012	0.405379	0.0025779	0.125835	0.589121	158
0.259144	0.0738338	0.167156	0.000210748	0.0414032	0.598818	159
0.208056	0.137159	0.333377	0.00135105	0.192814	0.425825	160
0.363191	0.495119	1.55256	0.0635519	0.812197	0.209665	161
0.304136	0.321999	0.737242	0.0174808	0.345375	0.358228	162
0.190947	0.0377757	0.0878193	2.82252e-05	0.0207015	0.766429	163
0.663237	0.210109	0.374228	0.00485662	0.276444	0.446992	164
0.632109	0.448656	1.05	0.0472867	0.669492	0.282373	165
0.125761	0.0514964	0.168493	7.15039e-05	0.037053	0.584589	166
0.259217	0.0992443	0.233591	0.000511817	0.116269	0.485554	167
0.196979	0.336812	0.889762	0.020006	0.605437	0.383804	168
0.269191	0.267713	0.629252	0.0100463	0.297092	0.376797	169
0.407599	0.135025	0.274994	0.00128895	0.150295	0.495264	170
0.47849	0.662297	1.58585	0.15211	0.882313	0.271964	171
0.940854	0.164338	0.321901	0.00232388	0.145961	0.493606	172
0.140779	0.0619009	0.231301	0.000124191	0.0506791	0.48908	173
0.171344	0.172084	0.422732	0.00266822	0.204236	0.448434	174
0.435015	0.164913	0.360587	0.00234834	0.252617	0.479099	175
0.61302	0.143018	0.363131	0.00153169	0.129084	0.382234	176
0.182703	0.508565	1.02533	0.0688714	0.635892	0.298763	177
0.154703	0.167172	0.433199	0.00244619	0.161212	0.386928	178
0.533942	0.34431	1.16848	0.0213721	0.625819	0.331892	179
0.182546	0.285537	0.758365	0.0121895	0.254524	0.382131	180
0.299868	0.824889	1.93115	0.293891	1.3008	0.216236	181
0.519574	0.173489	0.392908	0.00273408	0.266348	0.394982	182
0.257025	0.227375	0.432561	0.00615498	0.248995	0.500022	183
0.392679	0.170286	0.310657	0.00258543	0.186998	0.5554	184
0.40382	0.0523845	0.13276	7.52673e-05	0.0316025	0.583366	185
0.250367	0.166007	0.355838	0.00239538	0.202564	0.478205	186
0.232283	0.131656	0.347814	0.00119487	0.099107	0.367432	187
0.173434	0.27568	0.718597	0.0109702	0.324073	0.412751	188
0.46602	0.109466	0.213672	0.000686814	0.126884	0.558266	189
0.406771	0.144064	0.267705	0.00156556	0.163918	0.588131	190
0.396943	0.231046	0.463357	0.00645793	0.202371	0.448764	191
0.525279	0.239819	0.462464	0.0072219	0.253362	0.434069	192
0.0818686	0.290717	0.868485	0.0128651	0.345208	0.381151	193
0.449663	0.294384	0.570639	0.0133581	0.311412	0.500619	194
0	0.0192986	0.0293344	3.76336e-06	0.0125259	1.3188	195
0.29576	0.477967	0.959543	0.057173	0.528266	0.421961	196
0.264854	0.389991	0.784629	0.0310572	0.432555	0.386366	197
0.119549	0.0829815	0.263517	0.000299187	0.047954	0.431543	198
0.375239	0.15474	0.291203	0.00194001	0.121304	0.536211	199
0.568018	0.160245	0.279256	0.00215453	0.183316	0.593994	200
0.713585	0.0848527	0.139549	0.000319886	0.0980142	0.628619	201
0.374179	0.176616	0.34529	0.00288462	0.239041	0.453995	202
0.119068	0.231382	0.673594	0.00648616	0.240141	0.421304	203
0.0406339	0.0662742	0.253804	0.000152416	0.0370532	0.463554	204
0.12424	0.0599652	0.177101	0.000112901	0.0397783	0.512625	205
0.224993	0.128687	0.329378	0.00111584	0.172649	0.380682	206
0.59576	0.115792	0.224353	0.000812887	0.124159	0.559645	207
0.176245	0.30286	0.679547	0.0145454	0.246997	0.507847	208
0.239211	0.245336	0.521722	0.00773183	0.226841	0.454167	209
0.677634	0.234036	0.456469	0.00671196	0.309495	0.385618	210
0.0124335	0.181655	0.933839	0.00313865	0.290112	0.381363	211
0.232254	0.303914	0.779703	0.0146978	0.308759	0.357831	212
0.237297	0.132138	0.327548	0.00120804	0.0887815	0.544973	213
0.590844	0.108048	0.203324	0.00066047	0.0833311	0.507821	214
0.117687	0.0892766	0.373972	0.000372573	0.0670307	0.348135	215
0.536067	0.109266	0.198131	0.000683051	0.143695	0.529438	216
0.541684	0.520678	1.21606	0.0739106	0.568689	0.271348	217
0.416306	0.102425	0.18592	0.000562623	0.0980272	0.669216	218
0.207232	0.27645	0.852124	0.0110624	0.375825	0.348427	219
0.444162	0.165571	0.30827	0.00237656	0.20572	0.563192	220
0.58991	0.349575	0.669512	0.0223676	0.376838	0.389006	221
0.448466	0.0564295	0.142675	9.40841e-05	0.0414033	0.5908	222
0.581735	0.0981374	0.217549	0.000494882	0.107283	0.575092	223
0.496135	0.199787	0.405984	0.00417545	0.204189	0.415944	224
0.326899	0.175999	0.319791	0.00285451	0.203664	0.561755	225
0.456819	0.395857	0.876141	0.0324797	0.54273	0.346203	226
0.419209	0.172689	0.366855	0.00269645	0.225207	0.51502	227
0.164203	0.199757	0.512411	0.00417357	0.320964	0.427023	228
0.150526	0.132001	0.393127	0.00120428	0.177246	0.533723	229
0.0479539	0.0950565	0.336211	0.000449722	0.0757311	0.431855	230
0.397234	0.0481175	0.116921	5.83321e-05	0.0288772	0.626367	231
0.345091	0.234799	0.414404	0.00677782	0.218606	0.478064	232
0.580774	0.058251	0.131669	0.000103493	0.0343277	0.532133	233
0.174224	0.0943889	0.452391	0.000440314	0.0915577	0.388229	234
0.623414	0.0556668	0.138376	9.03207e-05	0.0343277	0.534887	235
0.151187	0.0340654	0.0995268	2.06985e-05	0.0288773	0.821942	236
0.561307	0.238247	0.450022	0.00708077	0.280394	0.409221	237
0.518997	0.0501039	0.112851	6.58589e-05	0.0261521	0.607344	238
0.216609	0.375239	0.93494	0.0276645	0.485051	0.347573	239
0.106695	0.0470596	0.135049	5.45688e-05	0.0223266	0.648972	240
0.436665	0.0599652	0.134285	0.000112901	0.038678	0.670007	241
0.264041	0.1523	0.485256	0.00184969	0.255122	0.394085	242
0.347599	0.280634	0.627818	0.0115723	0.358098	0.425668	243
0.103372	0.0340654	0.0690389	2.06985e-05	0.027777	0.94008	244
0.398052	0.0933008	0.164219	0.00042526	0.119657	0.656263	245
0.182592	0.193946	0.457281	0.00381981	0.168551	0.528151	246
0.0370668	0.805363	2.5401	0.27351	1.00582	0.327134	247
0.496617	0.0848527	0.155914	0.000319886	0.0920315	0.677022	248
0.173311	0.203442	0.497765	0.00440878	0.251338	0.376935	249
0.260033	0.192889	0.422836	0.00375772	0.167187	0.491351	250
0.226796	0.217524	0.656117	0.00538914	0.187244	0.43786	251
0.511456	0.158595	0.34853	0.00208867	0.163068	0.477068	252
0.257918	0.163536	0.3534	0.00229001	0.198515	0.546255	253
0.124789	0.237357	0.672348	0.00700174	0.235012	0.478065	254
0.634962	0.144237	0.3143	0.0015712	0.154358	0.425976	255
0.430273	0.278411	0.554833	0.0112995	0.306666	0.37698	256
0.359782	0.170533	0.483823	0.00259672	0.212116	0.530255	257
0.234615	0.376257	0.738633	0.0278903	0.41869	0.517774	258
0.379118	0.168321	0.36837	0.00249699	0.194964	0.582216	259
0.274094	0.153479	0.303699	0.00189297	0.151936	0.587701	260
0.116098	0.221184	0.535787	0.00566574	0.253488	0.490704	261
0.0762578	0.41458	1.2298	0.03731	0.478608	0.270027	262
0.113258	0.229008	0.650767	0.00628858	0.325438	0.375858	263
0.369248	0.121167	0.209639	0.000931433	0.142578	0.627242	264
0.161939	0.359745	1.11733	0.0243772	0.56322	0.33341	265
0.578982	0.120593	0.236296	0.000918261	0.158756	0.557476	266
0.308444	0.911632	3.34753	0.396696	1.17653	0.184619	267
0.207517	0.438071	0.923576	0.0440182	0.519817	0.306623	268
0.209619	0.337613	0.884104	0.0201491	0.334066	0.392207	269
0.48243	0.115792	0.208623	0.000812887	0.116565	0.647727	270
0.17309	0.179859	0.386974	0.00304644	0.239447	0.499126	271
0.649807	0.201867	0.400175	0.00430717	0.237833	0.441986	272
0.16073	0.249523	0.776417	0.00813451	0.420504	0.253758	273
0.353025	0.0769929	0.135172	0.000238974	0.0669797	0.661488	274
0.421553	0.121004	0.223765	0.000927669	0.14665	0.55545	275
0.808232	0.308778	0.618943	0.0154147	0.261371	0.438421	276
0.555391	0.219952	0.496327	0.00557166	0.280445	0.405515	277
0.297754	0.215505	0.414929	0.00524048	0.263208	0.499406	278
0.812698	0.0883655	0.182976	0.000361283	0.102472	0.547727	279
0.511511	0.125346	0.262223	0.00103116	0.117575	0.530463	280
0.357533	0.390996	0.780783	0.031298	0.3621	0.430751	281
0.156252	0.0877476	0.213672	0.000353756	0.113445	0.582598	282
0.532055	0.0586019	0.117635	0.000105374	0.0536426	0.743235	283
0.112732	0.224726	0.534162	0.00594235	0.19804	0.445153	284
0.113268	0.228688	0.671301	0.00626224	0.266243	0.433491	285
0.38467	0.189348	0.410856	0.0035545	0.250415	0.351504	286
0.169749	0.130821	0.328974	0.00117229	0.10359	0.557978	287
0.148562	0.218807	0.579925	0.0054851	0.290124	0.401414	288
0.211923	0.174792	0.483481	0.00279618	0.308084	0.375834	289
0.365338	0.157878	0.295285	0.00206044	0.175137	0.500589	290
0.0377874	0.13124	0.456857	0.00118358	0.213803	0.494802	291
0.400114	0.172729	0.340981	0.00269833	0.163361	0.538225	292
0.0754979	0.55727	1.96045	0.0906143	0.771226	0.197811	293
0.507243	0.173687	0.291814	0.00274349	0.224599	0.462636	294
0.406404	0.128542	0.231308	0.00111207	0.160643	0.63677	295
0.235675	0.145153	0.328164	0.00160131	0.142135	0.483175	296
0.0589731	0.219406	0.527086	0.00553026	0.188948	0.52446	297
0.415376	0.175456	0.310461	0.00282817	0.182963	0.59992	298
0.35578	1.29715	2.85047	1.14281	2.22621	0.168906	299
0.0633183	0.20786	0.701873	0.00470232	0.211943	0.426437	300
0.229469	0.0755515	0.157334	0.000225802	0.0778516	0.613161	301
0.355675	0.18918	0.510696	0.00354509	0.190089	0.442123	302
0.558753	0.0817455	0.148768	0.000286016	0.0920315	0.617883	303
0.393664	0.156959	0.284433	0.00202469	0.188451	0.564194	304
0.464253	0.157105	0.424008	0.00203033	0.238957	0.426262	305
0.262457	0.103666	0.181862	0.000583321	0.111311	0.629669	306
0.458263	0.140636	0.324522	0.00145642	0.192855	0.5439	307
0.707969	0.155931	0.282244	0.00198517	0.160111	0.544586	308
0.373304	0.294881	0.648614	0.0134258	0.377671	0.405793	309
0.415912	0.382098	0.727908	0.0292093	0.471532	0.352959	310
0.370812	0.195651	0.3801	0.00392142	0.167926	0.585992	311
0.605964	0.30963	0.500387	0.0155427	0.375936	0.523948	312
0.164836	0.18067	0.402403	0.00308784	0.235689	0.480462	313
0.173337	0.089126	0.191667	0.000370691	0.098602	0.684503	314
0.447488	0.853532	2.80279	0.32558	1.39632	0.200291	315
0.183424	0.355332	0.968167	0.0234909	0.569293	0.337782	316
0.200173	0.198883	0.604408	0.004119	0.355485	0.413433	317
0.280656	0.503631	1.26806	0.0668863	0.569388	0.24817	318
0.115733	0.502609	1.88508	0.0664798	0.605343	0.261313	319
0.547196	0.127075	0.27205	0.00107444	0.133435	0.608575	320
0.228669	0.152764	0.35891	0.00186663	0.148686	0.543095	321
0.962156	0.313821	0.592613	0.0161825	0.348592	0.413336	322
0.585685	0.200147	0.368075	0.00419803	0.266903	0.512872	323
0.195603	0.236589	0.511835	0.006934	0.291787	0.479119	324
0.165191	0.575022	1.42285	0.0995523	0.740331	0.285932	325
0.311213	0.142783	0.270396	0.00152416	0.157911	0.524121	326
0.101593	0.177076	0.497324	0.0029072	0.232787	0.397159	327
0.31223	0.29172	0.600319	0.0129987	0.30609	0.388192	328
0.275482	0.0441828	0.102028	4.51604e-05	0.0234268	0.678628	329
0.662609	0.180999	0.333798	0.00310478	0.236338	0.513032	330
0.871978	0.0673476	0.110805	0.000159943	0.0772327	0.716845	331
0.527651	0.131794	0.21619	0.00119863	0.152431	0.567237	332
0.169726	0.0486294	0.145138	6.02138e-05	0.037053	0.624993	333
0.197319	0.0578958	0.185542	0.000101611	0.0452287	0.530572	334
0.0654501	0.204134	0.616592	0.00445394	0.239761	0.416606	335
0.500021	0.17301	0.375921	0.0027115	0.170119	0.445453	336
0.299576	0.146057	0.267919	0.00163142	0.169228	0.599556	337
0.377629	0.230979	0.404664	0.00645229	0.260144	0.458792	338
0.710722	0.735793	1.69016	0.208577	1.07936	0.231876	339
0.128866	0.461856	1.91055	0.0515844	0.749139	0.235866	340
0.316777	0.198913	0.381304	0.00412088	0.20159	0.522824	341
0.121419	0.213343	0.596683	0.0050843	0.228477	0.383273	342
0.520578	0.393959	0.753551	0.0320149	0.562341	0.369371	343
0.348915	0.244236	0.493458	0.00762834	0.275535	0.483422	344
0.745512	0.244056	0.437928	0.0076114	0.274924	0.472411	345
0.481357	0.251792	0.530817	0.00835843	0.232569	0.478159	346
0.747711	0.133965	0.234612	0.00125885	0.163519	0.552527	347
0.218303	0.223629	0.4037	0.00585579	0.249367	0.501898	348
0.364237	0.306627	0.562158	0.0150949	0.336971	0.394289	349
0.290333	0.487154	1.27973	0.0605337	0.579327	0.292838	350
0.648641	0.154087	0.257543	0.00191555	0.174439	0.587895	351
0.436411	0.380946	1.08467	0.0289459	0.639618	0.323437	352
0.238324	0.469169	1.03789	0.0540739	0.705639	0.380883	353
0.246388	0.0793452	0.143345	0.000261554	0.0669796	0.805012	354
0.383881	0.133831	0.287086	0.00125508	0.150835	0.633383	355
0.276421	0.27077	0.609317	0.0103944	0.327654	0.467299	356
0.118632	0.696371	2.77369	0.176816	1.11209	0.277307	357
0.585577	0.357341	0.641767	0.0238917	0.40624	0.453853	358
0.229175	0.181583	0.410079	0.00313488	0.225793	0.497814	359
0.197003	0.140938	0.363982	0.00146583	0.178606	0.503058	360
0.124505	0.466168	1.20501	0.0530427	0.699657	0.28739	361
0.790025	0.117983	0.222416	0.000859929	0.157454	0.512742	362
0.212688	0.148704	0.397589	0.00172174	0.179929	0.394961	363
0.206214	0.23165	0.558954	0.00650874	0.196013	0.46128	364
0.170921	0.22052	0.490749	0.00561494	0.254495	0.524156	365
0.0644483	0.431004	1.42958	0.041922	0.577027	0.332057	366
0.421544	0.670995	1.6565	0.158182	0.987345	0.274074	367
0.511884	0.181146	0.383902	0.0031123	0.173517	0.461425	368
0.0171277	0.368932	1.59541	0.0262927	0.572773	0.330281	369
0.00694492	0.248033	1.29049	0.00798962	0.337377	0.366449	370
0.33128	0.128687	0.22987	0.00111584	0.133959	0.594268	371
0.294813	0.949957	4.03573	0.44886	1.93875	0.144852	372
0.438363	0.193914	0.344045	0.00381793	0.213277	0.598575	373
0.0959215	0.177874	0.593534	0.00294671	0.253819	0.403757	374
0.254726	0.128469	0.288045	0.00111019	0.124089	0.532977	375
0.40512	0.152815	0.351999	0.00186851	0.165217	0.448802	376
0.302887	0.136712	0.35349	0.00133788	0.145271	0.485765	377
0.457657	0.0836717	0.147682	0.000306714	0.0811306	0.77576	378
0.414243	0.0997284	0.164965	0.000519344	0.102256	0.691176	379
0.349244	0.0897252	0.170437	0.000378218	0.135881	0.518652	380
0.191947	0.385465	1.25642	0.0299884	0.492809	0.290457	381
0.238354	0.160385	0.418938	0.00216017	0.176722	0.474731	382
0.321976	0.256393	0.552051	0.00882509	0.386841	0.416908	383
0.152099	0.224892	0.564905	0.00595552	0.203036	0.416068	384
0.333796	0.0720322	0.151407	0.000195695	0.0887273	0.687957	385
0.335632	0.620042	1.81716	0.124814	1.15337	0.269345	386
0.177726	0.899551	4.40898	0.381133	2.12526	0.146594	387
0.0664451	0.286533	1.01822	0.0123175	0.356464	0.330014	388
0.0277334	0.175961	0.683897	0.00285263	0.170321	0.43715	389
0.629828	0.571588	1.05526	0.0977797	0.762632	0.291916	390
0.270151	0.177419	0.498701	0.00292413	0.209064	0.452399	391
0.202959	0.151834	0.373933	0.00183276	0.193112	0.486722	392
0.11152	1.3683	7.5544	1.34134	3.71969	0.120776	393
0.67662	0.19674	0.36375	0.00398728	0.233458	0.467631	394
0.16657	0.81593	2.72421	0.284418	1.529	0.155358	395
0.685125	0.185215	0.28225	0.00332681	0.24319	0.432406	396
0.357272	0.194897	0.398557	0.00387626	0.252194	0.498786	397
0.182318	0.155437	0.316258	0.00196636	0.163539	0.653553	398
0.41764	0.180412	0.441026	0.00307467	0.228397	0.446756	399
0.417982	0.201099	0.406924	0.00425825	0.185722	0.467237	400
0.051252	0.267227	0.79443	0.00999173	0.242779	0.45712	401
0.132735	0.177076	0.430705	0.0029072	0.208674	0.508302	402
0.0828421	0.556235	1.54966	0.09011	0.672671	0.360007	403
0.818673	0.558406	1.06158	0.0911694	0.767664	0.244937	404
0.298045	0.195745	0.405653	0.00392707	0.234994	0.46182	405
0.136203	0.16605	0.401381	0.00239726	0.169861	0.529239	406
0.458077	0.135613	0.224702	0.00130589	0.161985	0.613604	407
0.269161	0.142312	0.261368	0.00150911	0.200207	0.489029	408
0.168641	0.156079	0.460223	0.00199082	0.167908	0.465518	409
0.240267	0.248208	0.54011	0.00800656	0.269289	0.518182	410
0.597743	0.146616	0.263966	0.00165024	0.200254	0.539543	411
0.355868	0.604523	2.0983	0.115675	0.843247	0.16163	412
0.35432	0.138421	0.257346	0.00138868	0.176732	0.540681	413
0.866044	0.427938	1.03997	0.0410338	0.76407	0.331438	414
0.137822	0.263709	0.656579	0.00960222	0.307646	0.422762	415
0.278619	0.243127	0.505284	0.00752485	0.247092	0.45091	416
0.262352	0.146169	0.288785	0.00163518	0.13813	0.51294	417
0.0868324	0.131932	0.394139	0.00120239	0.161154	0.455746	418
0.160371	0.579162	1.80484	0.101718	0.856779	0.274496	419
0.409809	0.251527	0.456857	0.00833209	0.317165	0.571806	420
0.0962972	0.277419	0.658751	0.0111791	0.28129	0.474063	421
0.471908	0.178891	0.393127	0.00299752	0.33212	0.362837	422
0.545808	0.122219	0.232747	0.000955894	0.128968	0.581529	423
0.0929726	0.204564	0.547737	0.00448217	0.246691	0.414843	424
0.180757	0.339338	0.730801	0.0204595	0.385704	0.407987	425
0.317818	0.159965	0.330855	0.00214324	0.202974	0.468168	426
0.492345	0.404613	1.05412	0.0346832	0.696376	0.278272	427
0.117341	0.300239	0.763196	0.0141709	0.370189	0.379838	428
0.22137	0.150735	0.393288	0.00179324	0.188492	0.390874	429
0.670707	0.114982	0.202564	0.000795951	0.103931	0.501966	430
0.642021	0.241556	0.545782	0.00737996	0.260613	0.382415	431
0.549716	0.155288	0.290746	0.00196071	0.166002	0.555974	432
0.352469	0.280315	0.618867	0.0115328	0.325218	0.446525	433
0.552726	0.242619	0.423629	0.0074778	0.228206	0.463627	434
0.221133	0.471649	1.16413	0.0549357	0.679343	0.354853	435
0.733311	0.362565	0.634123	0.0249549	0.403289	0.468858	436
0.72675	0.15489	0.267766	0.00194566	0.166178	0.585151	437
0.142	0.253276	0.692073	0.00850708	0.414843	0.427803	438
0.580994	0.167343	0.280591	0.00245371	0.187572	0.511497	439
0.13916	0.149673	0.371886	0.00175561	0.158436	0.451743	440
0.194392	0.215891	0.601643	0.00526871	0.279869	0.496937	441
0.0953705	0.14865	0.371901	0.00171986	0.176717	0.521534	442
0.23385	0.308312	0.80858	0.0153451	0.493864	0.341133	443
0.292695	0.227907	0.504827	0.00619826	0.247305	0.512376	444
0.873498	0.126703	0.20316	0.00106503	0.143913	0.644385	445
0.0455722	0.123645	0.376251	0.000989765	0.123595	0.450002	446
0.188473	0.142015	0.303406	0.0014997	0.123059	0.542348	447
0.305794	0.296879	0.735231	0.0137005	0.419009	0.342496	448
0.572062	0.255056	0.462245	0.00868773	0.342268	0.436415	449
0.219643	0.530125	1.456	0.078007	0.578528	0.408478	450
0.658816	0.10466	0.168478	0.000600257	0.114812	0.650251	451
0.709884	0.294177	0.511189	0.0133298	0.364589	0.485837	452
0.332822	0.592266	1.35579	0.10878	0.794275	0.279996	453
0.0699613	0.109666	0.298946	0.000690577	0.14965	0.501359	454
0.772678	0.743648	2.26725	0.215328	1.0825	0.23005	455
0.243023	0.313504	0.670926	0.0161335	0.417711	0.424149	456
0.242506	0.111719	0.207128	0.000730093	0.13204	0.552943	457
0.231994	0.472208	1.131	0.0551314	0.787252	0.319425	458
0.118484	0.170985	0.425729	0.00261742	0.215942	0.605811	459
0.158531	0.995948	3.94065	0.517259	2.00147	0.177777	460
0.899613	0.174596	0.301019	0.00278677	0.223443	0.507444	461
0.395383	0.134098	0.265505	0.00126261	0.145174	0.499647	462
0.313863	0.153733	0.304396	0.00190238	0.150697	0.535304	463
0.554388	0.182594	0.305932	0.00318757	0.215477	0.556687	464
0.307318	0.199577	0.352299	0.00416228	0.218099	0.571286	465
0.313377	0.131863	0.251522	0.00120051	0.135584	0.644558	466
0.346916	0.659995	1.42334	0.150529	0.681349	0.305182	467
0.861346	0.225388	0.43888	0.00599504	0.308725	0.433376	468
0.628695	0.102993	0.168279	0.000572031	0.107283	0.647894	469
0.287017	0.198853	0.442456	0.00411712	0.178562	0.418881	470
0.154799	0.220766	0.493582	0.00563376	0.26017	0.482193	471
0.459934	0.193851	0.304396	0.00381417	0.236308	0.501298	472
0.206175	0.679821	2.34956	0.164506	1.42159	0.208622	473
0.428593	0.133159	0.253932	0.00123627	0.152458	0.555146	474
0.281366	0.272507	0.607889	0.0105958	0.334475	0.454727	475
0.455073	0.313102	0.755802	0.0160714	0.524271	0.335285	476
0.0872829	0.154439	0.406919	0.00192872	0.195706	0.462537	477
0.398196	0.140272	0.222165	0.00144513	0.152508	0.57531	478
0.270048	0.109366	0.25647	0.000684932	0.15173	0.591364	479
0.173273	0.229373	0.623847	0.00631869	0.312515	0.442957	480
0.727421	0.571387	1.30144	0.0976762	0.776393	0.299107	481
0.2343	0.129692	0.269043	0.00114218	0.145385	0.710113	482
0.30336	0.297069	0.756852	0.0137269	0.269457	0.404067	483
0.384288	0.218682	0.372597	0.00547569	0.306661	0.451895	484
0.299889	0.15459	0.310348	0.00193437	0.201668	0.497426	485
0.111628	0.172488	0.624568	0.00268704	0.259071	0.514652	486
0.268288	0.255992	0.572953	0.00878369	0.332925	0.415954	487
0.36244	0.283644	0.618552	0.0119487	0.341398	0.375213	488
0.531912	0.126329	0.234691	0.00105562	0.134274	0.518485	489
0.452216	0.153377	0.355723	0.00188921	0.170323	0.518577	490
0.331545	0.191135	0.492809	0.00365611	0.308923	0.407699	491
0.190327	0.204278	0.438113	0.00446335	0.247037	0.546713	492
0.442112	0.113699	0.195629	0.000769608	0.14851	0.592948	493
0.579873	0.147722	0.270262	0.00168787	0.171869	0.517502	494
0.635352	0.203702	0.390434	0.00442572	0.221611	0.461343	495
0.168267	0.118327	0.306021	0.000867455	0.15032	0.521227	496
0.687446	0.0947906	0.169628	0.000445959	0.132698	0.606984	497
0.732569	0.463958	0.909177	0.0522919	0.533062	0.322426	498
0.442797	0.236075	0.59349	0.00688884	0.317196	0.453956	499
0.164781	0.212471	0.565629	0.00502221	0.215488	0.475012	500
0.257227	0.412437	0.87917	0.0367342	0.494984	0.409121	501
0.0231419	0.315334	1.22482	0.0164177	0.294645	0.391317	502
0.132235	0.162226	0.40597	0.00223544	0.178788	0.554094	503
0.404327	0.473974	1.32317	0.0557524	0.766017	0.292985	504
0.406094	0.543274	1.56758	0.0839569	1.08619	0.180603	505
0.606223	0.135221	0.224786	0.0012946	0.144873	0.572535	506
0.320133	0.191069	0.350674	0.00365234	0.240903	0.51757	507
0.338407	0.362063	0.851558	0.0248514	0.468598	0.362472	508
0.269533	0.159542	0.315285	0.0021263	0.172637	0.522155	509
0.264334	0.252546	0.56395	0.0084337	0.32625	0.503103	510
0.300193	0.296007	0.843806	0.0135801	0.44652	0.390475	511
0.391981	0.0879029	0.148324	0.000355638	0.0976364	0.672971	512
0.847356	0.627761	1.57093	0.129533	1.08976	0.238112	513
0.231525	0.34242	1.25344	0.0210222	0.409601	0.238416	514
0.207675	0.132343	0.321828	0.00121368	0.168087	0.506841	515
0.162926	0.481294	1.76885	0.0583754	0.648111	0.190358	516
0.673177	0.162499	0.387765	0.00224673	0.213848	0.434536	517
0.863032	0.260377	0.39708	0.00924282	0.277195	0.537404	518
0.0708994	0.152041	0.50041	0.00184028	0.233467	0.398598	519
0.0604178	0.140089	0.417396	0.00143949	0.14206	0.468478	520
0.253066	0.269143	0.638144	0.0102081	0.344024	0.407674	521
0.664925	0.219481	0.397477	0.00553591	0.274243	0.460589	522
0.232713	0.501378	1.11333	0.0659925	0.644591	0.348352	523
0.520437	0.14919	0.312543	0.00173867	0.150836	0.528396	524
0.152296	0.286912	0.794155	0.0123664	0.293832	0.411383	525
0.206045	0.132001	0.347514	0.00120428	0.112985	0.533044	526
0.48494	0.109165	0.244072	0.000681169	0.106553	0.535867	527
0.0462827	0.298272	1.40762	0.0138943	0.360676	0.247301	528
0.606096	0.231068	0.459494	0.00645981	0.275661	0.357338	529
0.42269	0.210353	0.535847	0.00487356	0.360889	0.439328	530
0.125554	0.208881	0.542172	0.00477195	0.228475	0.494499	531
0.543825	0.495578	1.12117	0.0637288	0.729126	0.32817	532
0.234768	0.0330001	0.0743844	1.88168e-05	0.0266174	0.924456	533
0.606815	0.11597	0.275398	0.00081665	0.114899	0.55952	534
0.810508	0.333689	0.706315	0.0194547	0.466324	0.420306	535
0.107173	0.300411	0.995368	0.0141954	0.436468	0.328926	536
0.0541539	0.170327	0.656895	0.00258731	0.214571	0.443777	537
0.277733	0.452597	1.25551	0.0485436	0.560746	0.328608	538
0.677406	0.15869	0.258845	0.00209243	0.1833	0.483228	539
0.479637	0.195243	0.440144	0.00389696	0.225988	0.492975	540
0.742551	0.0963642	0.150677	0.000468539	0.111413	0.716702	541
0.35394	0.335167	0.744459	0.0197144	0.381227	0.477453	542
0.789595	0.0802854	0.137582	0.000270962	0.0997612	0.659895	543
0.11583	0.156764	0.39876	0.00201716	0.152468	0.467617	544
0.233967	0.249446	0.455992	0.00812698	0.276566	0.471512	545
0.0678625	0.0678717	0.263058	0.000163706	0.0533136	0.526723	546
0.158893	0.170368	0.46094	0.00258919	0.225415	0.483766	547
0.300234	0.175417	0.384913	0.00282629	0.202135	0.461526	548
0.587246	0.289879	0.58061	0.012754	0.265707	0.403566	549
0.395946	0.374369	0.94463	0.0274726	0.58602	0.283227	550
0.259822	0.214546	0.50586	0.00517086	0.245725	0.481027	551
0.111622	0.448834	1.29764	0.0473431	0.475639	0.337097	552
0.99108	0.284904	0.49404	0.0121086	0.369071	0.41155	553
0.200245	0.18756	0.47471	0.00345477	0.184063	0.413659	554
0.526338	0.190444	0.32786	0.00361659	0.20547	0.551153	555
0.868031	0.206717	0.384949	0.00462517	0.21864	0.45722	556
0.435079	0.166354	0.303972	0.00241043	0.155186	0.580529	557
0.924957	0.143427	0.27529	0.00154486	0.192311	0.524414	558
0.327593	0.259579	0.546688	0.00915815	0.311323	0.420283	559
0.394626	0.120428	0.230117	0.000914497	0.120333	0.572335	560
0.231603	0.561895	1.96667	0.0928892	0.73913	0.272653	561
0.191529	0.150206	0.360439	0.00177443	0.132284	0.543498	562
0.339729	0.479878	1.45376	0.0578617	1.01296	0.290625	563
0.0815389	0.677983	2.22338	0.163176	1.05391	0.247479	564
0.555036	0.193499	0.536081	0.00379347	0.366781	0.342018	565
0.0864226	0.230844	0.679022	0.006441	0.30388	0.447204	566
0.181834	0.893565	2.92498	0.373574	1.48053	0.179111	567
0.620696	0.208936	0.459739	0.00477571	0.274392	0.477238	568
0.0841799	0.248771	0.623993	0.00806112	0.239672	0.484208	569
0.596696	0.306282	0.903037	0.015044	0.326723	0.326084	570
0.365027	0.123645	0.22814	0.000989765	0.115016	0.600326	571
0.530243	0.129549	0.283007	0.00113842	0.136685	0.529486	572
0.115198	0.477089	1.42514	0.0568588	0.593625	0.265741	573
0.261719	0.922455	2.73401	0.410993	1.52747	0.231755	574
0.187952	0.417515	1.19898	0.0381078	0.291896	0.333951	575
0.258397	0.222522	0.65722	0.00576924	0.26447	0.411116	576
0.204012	0.12565	0.329754	0.00103869	0.1282	0.48602	577
0.318656	0.207053	0.505454	0.00464775	0.321651	0.406872	578
0.0217505	0.190839	0.778654	0.00363917	0.293793	0.393249	579
0.0485157	0.158357	0.546688	0.00207926	0.195315	0.402036	580
0.836707	0.147116	0.233558	0.00166717	0.171105	0.606101	581
0.183525	0.192761	0.412203	0.00375019	0.292783	0.464252	582
0.0949941	0.20962	0.500409	0.00482275	0.281407	0.455598	583
0.388124	0.278535	0.489749	0.0113146	0.330938	0.457908	584
0.460927	0.563432	1.25512	0.0936532	0.775705	0.302293	585
0.370065	0.178891	0.342836	0.00299752	0.152697	0.520164	586
0.157504	0.108457	0.363493	0.000667997	0.101883	0.452751	587
0.209107	0.49097	1.15579	0.0619675	0.650979	0.354437	588
0.0950488	0.13282	0.405313	0.00122686	0.113988	0.479849	589
0.286248	0.138296	0.28967	0.00138492	0.150213	0.544315	590
0.451136	0.150312	0.28103	0.00177819	0.188612	0.519823	591
0.561876	0.560294	1.24086	0.092097	0.867692	0.251998	592
0.247263	0.192857	0.481749	0.00375584	0.261419	0.442002	593
0.189981	0.218406	0.51646	0.005455	0.218001	0.481369	594
0.258366	0.338326	0.990392	0.020277	0.469568	0.34854	595
0.59901	0.261975	0.428106	0.00941405	0.355317	0.464584	596
0.138863	0.153428	0.35788	0.00189109	0.202189	0.444572	597
0.120636	0.212736	0.799304	0.00504103	0.264269	0.293677	598
0.0751088	0.255295	0.759577	0.00871219	0.221104	0.439492	599
0.436074	0.390581	0.828757	0.0311983	0.554839	0.318281	600
0.0443935	0.321002	1.09993	0.017319	0.515627	0.372925	601
0.548328	0.218882	0.459582	0.00549075	0.287257	0.37173	602
0.179039	0.186153	0.40428	0.00337762	0.212093	0.475157	603
0.292985	0.163893	0.382492	0.00230506	0.221635	0.45829	604
0.426111	0.196368	0.331073	0.0039647	0.228415	0.54333	605
0.387708	0.240422	0.426421	0.00727646	0.265194	0.497585	606
0.116173	0.604346	2.04799	0.115573	0.831609	0.219869	607
0.546206	0.264584	0.436617	0.00969819	0.331263	0.529409	608
0.390938	0.158213	0.31813	0.00207361	0.228066	0.457354	609
0.698181	0.143369	0.22534	0.00154298	0.145385	0.664759	610
0.347631	0.237527	0.574788	0.00701679	0.262292	0.335099	611
0.0495462	0.237909	0.935989	0.00705066	0.286476	0.3686	612
0.0808885	0.23812	0.665921	0.00706948	0.298669	0.376213	613
0.508196	0.122379	0.262555	0.000959658	0.132334	0.607211	614
0.412137	0.367172	1.0275	0.0259183	0.633419	0.339699	615
0.304345	0.285317	0.489095	0.0121613	0.325098	0.478396	616
0.188867	0.346579	1.01241	0.0217974	0.366501	0.365258	617
0.164084	0.171231	0.366059	0.00262871	0.17492	0.555437	618
0.102512	0.325281	0.997569	0.0180209	0.490472	0.254762	619
0.184491	0.304768	0.855959	0.014822	0.336409	0.419555	620
0.133814	0.178891	0.41031	0.00299752	0.18171	0.468011	621
0.326579	0.13124	0.272269	0.00118358	0.167803	0.584089	622
0.730907	0.182594	0.308906	0.00318757	0.208031	0.542561	623
0.114557	0.248848	0.656823	0.00806865	0.317899	0.42048	624
0.426397	0.331262	0.66863	0.0190332	0.437639	0.416337	625
0.816769	0.349113	0.552969	0.0222791	0.415022	0.363776	626
0.0997612	0.14978	0.360791	0.00175937	0.135019	0.52466	627
0.388139	0.2135	0.423178	0.00509559	0.243465	0.496304	628
0.0494398	0.207805	0.714399	0.00469856	0.248172	0.378337	629
0.167081	0.17078	0.486783	0.00260801	0.189867	0.466855	630
0.0357505	0.563556	2.50928	0.0937153	0.744771	0.295123	631
0.566588	0.149298	0.259625	0.00174244	0.149735	0.628384	632
0.821174	0.176347	0.330591	0.00287145	0.213883	0.506453	633
0.570864	0.374932	0.670044	0.0275967	0.492478	0.43325	634
0.4908	0.8599	1.99069	0.332922	1.16156	0.19056	635
0.119075	0.139291	0.340042	0.00141502	0.136198	0.532976	636
0.90348	0.10127	0.233093	0.000543806	0.1398	0.49785	637
0.321452	0.530589	1.68964	0.0782121	0.856694	0.354306	638
0.339673	0.134165	0.411531	0.00126449	0.107333	0.481199	639
0.246733	0.347722	0.997748	0.0220138	0.491763	0.325751	640
0.608909	0.382581	0.819481	0.0293204	0.573203	0.324756	641
0.174785	0.132001	0.306546	0.00120428	0.151148	0.460026	642
0.355049	0.259615	0.641644	0.00916191	0.391767	0.386616	643
0.459993	0.16268	0.295293	0.00225425	0.186974	0.612514	644
0.293258	0.159542	0.354977	0.0021263	0.184243	0.506063	645
0.549657	0.23456	0.477175	0.00675712	0.271762	0.421802	646
0.274845	0.179748	0.448925	0.0030408	0.191714	0.464413	647
0.305579	0.176654	0.36645	0.0028865	0.222794	0.455786	648
0.947144	0.279535	0.451548	0.0114369	0.333388	0.498466	649
0.672495	0.183524	0.267788	0.00323649	0.215167	0.607884	650
0.548654	0.547902	1.13562	0.0861208	0.519426	0.370051	651
0.576959	0.221477	0.384683	0.00568832	0.310947	0.418457	652
0.142542	0.387031	1.29538	0.0303553	0.605683	0.327155	653
0.386285	0.18667	0.331447	0.00340584	0.217291	0.505603	654
0.21864	0.149082	0.303601	0.00173491	0.131759	0.556795	655
0.330897	0.408059	0.916097	0.035577	0.435055	0.388085	656
0.857309	0.307136	0.59491	0.0151701	0.358325	0.491598	657
0.259418	0.10542	0.250904	0.000613428	0.136945	0.533642	658
0.148985	0.303356	0.784458	0.0146169	0.241595	0.434756	659
0.754174	0.484091	0.93037	0.0593991	0.646844	0.340795	660
0.333923	0.123488	0.231442	0.000986001	0.140459	0.646876	661
0.282734	0.219307	0.557224	0.00552274	0.253356	0.416377	662
0.495446	0.326556	0.720398	0.0182335	0.446738	0.341457	663
0.469881	0.326162	0.649005	0.0181676	0.343023	0.398284	664
0.178248	0.097888	0.223765	0.000491119	0.118581	0.644894	665
0.182953	0.353615	0.70005	0.0231522	0.443066	0.394402	666
0.360895	0.100327	0.171215	0.000528753	0.104602	0.666155	667
0.451454	0.238331	0.453896	0.0070883	0.233642	0.427904	668
0.258812	0.114618	0.246245	0.000788425	0.115833	0.62618	669
0.490619	0.221721	0.471871	0.00570714	0.251043	0.502825	670
0.543558	0.241227	0.513576	0.00734985	0.270463	0.412995	671
0.0930827	0.159824	0.368651	0.00213759	0.203115	0.524618	672
0.782009	0.464963	1.05873	0.0526325	0.545099	0.302408	673
0.0673031	0.479482	1.72664	0.0577187	0.760418	0.332038	674
0.235243	0.0822798	0.155209	0.000291661	0.0856927	0.727762	675
0.146355	0.12565	0.344024	0.00103869	0.12072	0.473815	676
0.435952	0.215092	0.50527	0.00521038	0.206441	0.38608	677
0.206245	0.203239	0.490431	0.00439561	0.243392	0.427584	678
0.446826	0.514584	1.76122	0.0713459	0.984061	0.2427	679
0.152626	0.306729	0.724724	0.0151099	0.322418	0.402008	680
0.165711	0.288935	0.840758	0.0126298	0.451494	0.393342	681
0.398214	0.243309	0.499378	0.00754178	0.211714	0.516636	682
0.144438	0.245594	0.670662	0.00775629	0.249524	0.383043	683
0.417052	0.239381	0.453158	0.00718238	0.303198	0.411234	684
0.500743	0.197357	0.339113	0.00402492	0.230341	0.472224	685
0.579294	0.282192	0.564376	0.0117662	0.334899	0.428567	686
0.173365	0.214155	0.737006	0.00514264	0.346798	0.345504	687
0.23884	0.175144	0.391242	0.00281311	0.254135	0.500249	688
0.536016	0.213605	0.386731	0.00510312	0.258592	0.440079	689
0.220713	0.226468	0.518429	0.0060816	0.324594	0.493651	690
0.508701	0.147668	0.269359	0.00168599	0.173069	0.565503	691
0.460942	0.14538	0.258593	0.00160884	0.167187	0.582969	692
0.092017	0.237676	0.780804	0.00702996	0.437595	0.357337	693
0.309851	0.105527	0.19667	0.00061531	0.119233	0.585926	694
0.683692	0.191495	0.319453	0.00367681	0.241441	0.543982	695
0.0549028	0.123802	0.36645	0.000993528	0.170928	0.467985	696
0.142552	0.196492	0.422553	0.00397223	0.228769	0.492387	697
0.232578	0.300225	0.650326	0.0141691	0.325201	0.437606	698
0.241268	0.161724	0.419717	0.00221474	0.169337	0.424929	699
0.0905955	0.379836	1.1386	0.0286938	0.572777	0.364995	700
0.426017	0.518874	1.20355	0.0731447	0.640796	0.323201	701
0.196157	0.272797	0.811146	0.0106296	0.385377	0.431424	702
0.610438	0.391661	0.862423	0.031458	0.463306	0.340674	703
0.189195	0.177152	0.383473	0.00291096	0.210951	0.451309	704
0.634856	0.261852	0.44668	0.00940088	0.318991	0.403122	705
0.241333	0.392184	0.755192	0.031584	0.389352	0.39058	706
0.140167	0.356815	0.952833	0.0237863	0.30052	0.336576	707
0.201679	0.401836	0.865207	0.0339738	0.54272	0.347968	708
0.724522	0.165308	0.284638	0.00236527	0.19147	0.566738	709
0.281947	0.132001	0.268134	0.00120428	0.133959	0.622044	710
0.819508	0.410789	0.763258	0.0362958	0.520074	0.421528	711
0.356059	0.15173	0.303612	0.00182899	0.200939	0.49888	712
0.384988	0.243935	0.437336	0.00760011	0.288674	0.461359	713
0.429651	0.353097	0.848245	0.0230506	0.466588	0.318878	714
0.175974	0.260465	0.574706	0.00925223	0.324613	0.45014	715
0.646853	0.251603	0.395636	0.00833961	0.312565	0.529926	716
0.198261	0.293872	0.744377	0.0132884	0.364077	0.477437	717
0.18058	0.437214	1.19621	0.0437604	0.68818	0.344362	718
0.736257	0.586309	1.78707	0.10553	1.00497	0.18959	719
0.222038	0.309492	0.600578	0.015522	0.463258	0.415542	720
0.156094	0.140332	0.363713	0.00144701	0.141559	0.504045	721
0.0962926	0.188475	0.609842	0.00350557	0.372805	0.363743	722
0.704438	0.215402	0.435801	0.00523296	0.299957	0.420075	723
0.384371	0.324054	0.843929	0.0178176	0.353005	0.425103	724
0.204349	0.472616	1.16842	0.0552744	0.554794	0.355559	725
0.284524	0.178591	0.363702	0.00298247	0.205814	0.523409	726
0.759599	0.118069	0.188233	0.00086181	0.126884	0.550297	727
0.414299	0.57908	1.6243	0.101675	0.963237	0.236048	728
0.0991479	0.315503	0.893039	0.016444	0.34585	0.394017	729
0.231312	0.146057	0.312877	0.00163142	0.136685	0.604925	730
0.58026	0.196492	0.418103	0.00397223	0.197851	0.528999	731
0.310827	0.103443	0.211148	0.000579558	0.103457	0.602182	732
0.36293	0.109566	0.189672	0.000688696	0.117083	0.585132	733
0.0205155	0.129692	0.544852	0.00114218	0.165613	0.438065	734
0.429042	0.243329	0.476507	0.00754366	0.253526	0.501626	735
0.695431	0.199667	0.381762	0.00416793	0.246079	0.446688	736
0.207056	0.230979	0.482075	0.00645229	0.309925	0.445017	737
0.177984	0.265352	0.579789	0.00978286	0.259168	0.4542	738
0.177929	0.174123	0.392602	0.00276419	0.234563	0.478161	739
0.445033	0.164027	0.302834	0.00231071	0.184586	0.508129	740
0.827167	0.187798	0.290228	0.00346794	0.251822	0.551337	741
0.580642	0.870273	2.34568	0.345116	1.26433	0.227432	742
0.150973	0.178365	0.42593	0.00297118	0.186318	0.507294	743
0.495395	0.101735	0.20915	0.000551333	0.0958748	0.57417	744
0.210369	0.27912	0.877706	0.0113861	0.429007	0.3297	745
0.255166	0.156128	0.308994	0.0019927	0.184063	0.604594	746
0.338379	0.23296	0.415437	0.00661976	0.271203	0.534455	747
0.521747	0.135287	0.258063	0.00129648	0.134484	0.594091	748
0.369286	0.354457	0.94254	0.0233178	0.362397	0.369724	749
0.119626	0.315827	0.768181	0.0164948	0.329425	0.406128	750
0.87618	0.0751294	0.122256	0.000222038	0.0804015	0.636601	751
0.562592	0.107325	0.24416	0.000647299	0.146532	0.536748	752
0.157596	0.624666	2.08778	0.127627	0.958968	0.239079	753
0.766081	0.156177	0.216197	0.00199458	0.182585	0.668929	754
0.523041	0.169622	0.276719	0.00255532	0.178613	0.596905	755
0.246001	0.292296	1.05092	0.0130758	0.517054	0.371151	756
0.233034	0.598698	1.6128	0.112363	0.921237	0.292865	757
0.622489	0.201484	0.359442	0.00428271	0.21285	0.512297	758
0.242236	0.108661	0.2027	0.00067176	0.109779	0.708813	759
0.170962	0.411349	1.23656	0.0364444	0.416553	0.372249	760
0.802579	0.14441	0.260448	0.00157685	0.141035	0.621836	761
0.421657	0.314113	0.617542	0.0162276	0.36105	0.453643	762
0.102688	0.121816	0.29622	0.000946486	0.131019	0.58682	763
0.469475	0.394676	1.04999	0.0321899	0.738892	0.243425	764
0.205295	0.141777	0.271169	0.00149217	0.155473	0.53939	765
0.521754	0.146393	0.250031	0.00164271	0.158839	0.6289	766
0.334243	0.196057	0.418509	0.00394589	0.225415	0.487925	767
0.717282	0.729372	1.88044	0.203163	1.08209	0.239841	768
0.096368	0.221575	0.644454	0.00569585	0.242918	0.486406	769
0.442781	0.318377	0.724081	0.0168975	0.434001	0.403189	770
0.165182	0.184479	0.437418	0.0032873	0.249747	0.428534	771
0.0994378	0.136262	0.348441	0.0013247	0.116559	0.558151	772
0.186976	0.259312	0.742069	0.00912992	0.340924	0.337202	773
0.288968	0.201837	0.475366	0.00430529	0.315552	0.442803	774
0.458055	0.414539	0.842128	0.0372987	0.467517	0.392959	775
0.330054	0.112387	0.208042	0.000743264	0.131381	0.584441	776
0.314692	0.170286	0.337501	0.00258543	0.186788	0.512794	777
0.221922	0.355189	0.992105	0.0234627	0.423603	0.364492	778
0.738489	0.18331	0.292372	0.0032252	0.195902	0.487361	779
0.371564	0.232274	0.464952	0.00656143	0.284321	0.493456	780
0.640391	0.22015	0.395852	0.00558671	0.286424	0.457584	781
0.312483	0.249792	0.526408	0.00816085	0.293734	0.411974	782
0.344035	0.19143	0.540855	0.00367304	0.260491	0.402401	783
0.45735	0.292142	0.664876	0.0130551	0.374506	0.373941	784
0.385751	0.430804	1.16501	0.0418637	0.619708	0.34865	785
0.341925	0.281135	0.67387	0.0116344	0.379918	0.369081	786
0.153449	0.162951	0.386051	0.00226555	0.169769	0.546065	787
0.0872174	0.152506	0.478587	0.00185722	0.175019	0.516902	788
0.542333	0.169372	0.324785	0.00254403	0.225991	0.522553	789
0.27386	0.299706	0.865275	0.0140957	0.47208	0.331512	790
0.457413	0.196802	0.353924	0.00399105	0.217591	0.524212	791
0.208241	0.154339	0.337144	0.00192496	0.198214	0.49259	792
0.0421341	0.474672	1.73314	0.0559989	0.538299	0.298821	793
0.0663883	0.320816	1.22881	0.0172889	0.37945	0.360918	794
0.385862	0.762182	1.47403	0.231833	0.839133	0.321585	795
0.52386	0.160198	0.312357	0.00215264	0.198603	0.556094	796
0.534734	0.341919	0.671694	0.0209299	0.348665	0.508795	797
0.101953	0.250996	0.745426	0.0082794	0.202268	0.426131	798
0.489577	0.260324	0.512537	0.00923718	0.333638	0.421066	799
0.48521	0.181328	0.321697	0.00312171	0.193864	0.593151	800
0.542755	0.240463	0.448557	0.00728023	0.254299	0.417987	801
0.942617	0.123802	0.274852	0.000993528	0.143028	0.538702	802
0.202521	0.209511	0.564583	0.00481522	0.342082	0.319492	803
0.428749	0.134032	0.264068	0.00126073	0.13071	0.502614	804
0.394521	0.355786	0.854859	0.0235812	0.4247	0.356422	805
0.646493	0.581421	1.3262	0.102913	0.917676	0.264066	806
0.261689	0.108964	0.231442	0.000677406	0.125647	0.605878	807
0.228373	0.177685	0.439411	0.00293731	0.213324	0.432053	808
0.584714	0.108457	0.170678	0.000667997	0.101832	0.717048	809
0.127291	0.139352	0.353399	0.00141691	0.201579	0.43752	810
0.673968	0.135938	0.255336	0.0013153	0.15748	0.530387	811
0.403837	0.77496	1.94704	0.243689	1.17183	0.238796	812
0.37525	0.141837	0.337323	0.00149406	0.240838	0.384511	813
0.24382	0.116237	0.240197	0.000822295	0.132698	0.529389	814
0.807427	0.21504	0.336956	0.00520661	0.265221	0.497149	815
0.151524	0.193018	0.424293	0.00376525	0.216787	0.592955	816
0.570012	0.214051	0.416571	0.00513511	0.256448	0.528282	817
0.398013	0.189414	0.357418	0.00355826	0.241966	0.543255	818
0.322226	0.11191	0.201356	0.000733856	0.112733	0.612967	819
0.523289	0.301956	0.909888	0.0144156	0.494137	0.378023	820
0.569929	0.306996	0.563084	0.0151494	0.276619	0.411112	821
0.114872	0.158213	0.353342	0.00207361	0.162261	0.468442	822
0.177229	0.112197	0.255662	0.000739501	0.113258	0.609548	823
0.422655	0.157008	0.272794	0.00202657	0.187122	0.536629	824
0.112738	0.285464	0.843958	0.0121801	0.442865	0.395602	825
0.0930506	0.268579	0.831483	0.0101441	0.403519	0.385964	826
0.177365	0.293247	0.68779	0.0132038	0.325047	0.451916	827
0.0897975	0.285772	0.916963	0.0122196	0.270916	0.368319	828
0.274582	0.178928	0.317432	0.0029994	0.214728	0.545223	829
0.327219	0.13684	0.260155	0.00134164	0.135351	0.583	830
0.728564	0.330803	0.547734	0.0189542	0.326096	0.489061	831
0.133411	0.37009	0.915257	0.0265411	0.44277	0.396345	832
0.425559	0.137919	0.232509	0.00137363	0.15246	0.573861	833
0.346129	0.148974	0.404203	0.00173115	0.143841	0.45515	834
0.103985	0.112953	0.330498	0.000754554	0.0916968	0.421845	835
0.147944	0.231806	0.664253	0.00652191	0.392264	0.360559	836
0.139185	0.477494	1.24184	0.0570037	0.645909	0.312671	837
0.0598547	0.130611	0.475269	0.00116664	0.162261	0.425868	838
0.478349	0.613024	1.88053	0.120623	0.916438	0.263791	839
0.389046	0.469935	0.949667	0.0543392	0.638095	0.323846	840
0.499084	0.0999687	0.205516	0.000523108	0.104557	0.621049	841
0.18291	0.16849	0.40218	0.00250452	0.205821	0.486197	842
0.711462	0.26443	0.635137	0.00968125	0.413573	0.395664	843
0.259443	0.239882	0.5006	0.00722754	0.208132	0.522942	844
0.4902	0.114436	0.258034	0.000784661	0.14376	0.479571	845
0.200655	0.190179	0.505246	0.00360154	0.309568	0.38102	846
0.092707	0.118412	0.315126	0.000869337	0.120384	0.551475	847
0.678535	0.232495	0.358918	0.00658024	0.255393	0.564212	848
0.684137	0.169455	0.307423	0.0025478	0.223301	0.562254	849
0.551891	0.273151	0.658799	0.010671	0.39765	0.376603	850
0.026807	0.141479	0.674102	0.00148277	0.145486	0.403829	851
0.402424	0.346379	0.809681	0.0217598	0.441442	0.407634	852
0.778691	0.446761	0.849459	0.0466902	0.635409	0.360614	853
0.259766	0.2417	0.518995	0.00739313	0.284658	0.403248	854
0.151227	0.109964	0.26123	0.000696222	0.10977	0.580846	855
0.231342	0.238752	0.493582	0.00712593	0.278882	0.478959	856
0.264345	0.233202	0.525852	0.00664046	0.250003	0.551625	857
0.16944	0.513019	1.65193	0.0706967	0.533529	0.303788	858
0.563102	0.155487	0.278462	0.00196824	0.173008	0.600847	859
0.0855713	0.133898	0.339076	0.00125696	0.150143	0.535388	860
0.202245	0.122219	0.268315	0.000955894	0.152608	0.606558	861
0.0698761	0.29753	0.802081	0.0137908	0.377042	0.43142	862
0.544994	0.135352	0.257957	0.00129836	0.160636	0.527979	863
0.185337	0.0886713	0.20416	0.000365046	0.104843	0.685547	864
0.811986	0.216251	0.328168	0.00529505	0.232951	0.643667	865
0.484241	0.083328	0.162363	0.000302951	0.0722764	0.704595	866
0.233706	0.360097	0.984052	0.0244487	0.534971	0.362821	867
0.24617	0.377657	0.735626	0.0282026	0.439793	0.459332	868
0.599011	0.295349	0.521536	0.0134898	0.284151	0.537264	869
0.644605	0.107636	0.233876	0.000652944	0.0852139	0.629436	870
0.338499	0.180743	0.352592	0.0030916	0.228191	0.604927	871
0.220903	0.217979	0.74872	0.00542301	0.353464	0.3011	872
0.204291	0.151834	0.349859	0.00183276	0.182831	0.471349	873
0.42192	0.105742	0.186036	0.000619073	0.108908	0.613427	874
0.204234	0.0986324	0.197657	0.000502409	0.0904065	0.719893	875
0.206507	0.172488	0.40983	0.00268704	0.242392	0.479391	876
0.684309	0.13773	0.219742	0.00136798	0.166612	0.618336	877
0.160363	0.139414	0.318509	0.00141879	0.15246	0.549162	878
0.263466	0.350386	1.05867	0.0225237	0.605262	0.354074	879
0.186167	0.165133	0.398296	0.00235775	0.177344	0.543329	880
0.636425	0.347295	0.67844	0.0219329	0.468833	0.403174	881
0.542912	0.215195	0.439022	0.0052179	0.216715	0.473499	882
0.261892	0.195682	0.394735	0.00392331	0.181862	0.489923	883
0.414314	0.296539	0.645262	0.0136535	0.290151	0.461409	884
0.225054	0.187866	0.374869	0.0034717	0.205469	0.494821	885
0.418895	0.0901694	0.165236	0.000383863	0.111895	0.57747	886
0.479133	0.245594	0.490563	0.00775629	0.207292	0.447676	887
0.0834114	0.215143	0.621843	0.00521414	0.273684	0.485922	888
0.677069	0.217042	0.420446	0.00535339	0.266243	0.412546	889
0.189028	0.33066	0.731204	0.0189297	0.300571	0.377661	890
0.086443	0.192664	0.679504	0.00374455	0.293021	0.380089	891
0.456708	0.190279	0.317573	0.00360718	0.22054	0.595006	892
0.585344	0.115163	0.224731	0.000799715	0.117853	0.64364	893
0.536323	0.234342	0.42813	0.0067383	0.249109	0.547075	894
0.156697	0.229578	0.670087	0.00633562	0.335231	0.37397	895
0.342061	0.234799	0.473945	0.00677782	0.204583	0.481758	896
0.470446	0.166656	0.378275	0.00242361	0.182566	0.499741	897
0.60918	0.216071	0.416035	0.00528188	0.217313	0.55249	898
0.489449	0.150046	0.28039	0.00176878	0.168385	0.577223	899
0.16174	0.203961	0.418754	0.00444265	0.284925	0.513672	900
0.253496	0.438539	0.957237	0.0441593	0.527611	0.353372	901
0.330247	0.171394	0.421671	0.00263624	0.204714	0.431278	902
0.206428	0.289864	0.626086	0.0127522	0.278328	0.455634	903
0.267814	0.279826	0.587525	0.0114726	0.33941	0.444662	904
0.551453	0.313468	0.61909	0.0161279	0.315465	0.437549	905
0.325844	0.168911	0.36681	0.00252334	0.153036	0.529048	906
0.52658	0.338053	0.710387	0.0202281	0.442191	0.377799	907
0.771902	0.224417	0.453137	0.00591789	0.233153	0.493452	908
0.284717	0.241021	0.467435	0.00733103	0.289526	0.500543	909
0.318285	0.371327	1.00349	0.0268083	0.534212	0.313094	910
0.620086	0.355483	0.717148	0.023521	0.344949	0.382519	911
0.358954	0.128903	0.288045	0.00112148	0.131591	0.504964	912
0.599138	0.31393	0.583536	0.0161994	0.382187	0.372838	913
0.134755	0.39272	0.99595	0.0317139	0.55984	0.358322	914
0.174717	0.0815658	0.178532	0.000284134	0.0751556	0.610928	915
0.274438	0.0767902	0.155547	0.000237092	0.0816438	0.716908	916
0.199456	0.075341	0.188938	0.00022392	0.0559369	0.538822	917
0.0689473	0.168617	0.472108	0.00251016	0.221986	0.428727	918
0.641337	0.158738	0.341989	0.00209431	0.19226	0.614228	919
0.130364	0.103331	0.309895	0.000577676	0.0844315	0.604576	920
0.695205	0.140817	0.244891	0.00146207	0.181268	0.597745	921
0.496356	0.308337	0.507279	0.0153489	0.353967	0.503458	922
0.0781189	0.338577	1.1453	0.0203222	0.405652	0.334923	923
0.202558	0.296498	0.772616	0.0136478	0.372212	0.446122	924
0.127287	0.248208	0.535868	0.00800656	0.26226	0.495096	925
0.0417252	0.121735	0.408565	0.000944604	0.103508	0.511786	926
0.233734	0.0880576	0.17306	0.00035752	0.103457	0.665529	927
0.294284	0.405642	1.2096	0.0349485	0.370801	0.383216	928
0.492353	0.194042	0.381176	0.00382546	0.228735	0.488877	929
0.439607	0.0897252	0.172035	0.000378218	0.072955	0.70535	930
0.199405	0.132888	0.31655	0.00122874	0.127409	0.508024	931
0.389202	0.109566	0.227609	0.000688696	0.106609	0.633171	932
0.03008	0.10422	0.341583	0.00059273	0.091047	0.528848	933
0.322891	0.150099	0.271664	0.00177066	0.151689	0.607008	934
0.489427	0.130751	0.255211	0.00117041	0.114358	0.627088	935
0.457139	0.211189	0.390215	0.00493189	0.277164	0.335923	936
0.818781	0.0994869	0.156178	0.000515581	0.0974821	0.608262	937
0.630114	0.292506	0.610991	0.013104	0.347999	0.439923	938
0.397749	0.296552	0.635254	0.0136554	0.317498	0.341512	939
0.293789	0.177647	0.523743	0.00293542	0.226303	0.448279	940
0.322809	0.286518	0.587887	0.0123156	0.289721	0.383229	941
0.512949	0.300783	0.587691	0.0142481	0.296271	0.402507	942
0.121529	0.155139	0.398782	0.00195507	0.200571	0.46436	943
0.733812	0.16618	0.296381	0.00240291	0.177917	0.483514	944
0.346494	0.238584	0.467233	0.00711088	0.224366	0.571733	945
0.268671	0.11314	0.216196	0.000758318	0.138807	0.515824	946
0.442501	0.33275	0.846837	0.019291	0.290347	0.378147	947
0.619268	0.181873	0.329669	0.00314994	0.196064	0.520138	948
0.0630126	0.193851	0.557538	0.00381417	0.186788	0.430614	949
0.476154	0.14243	0.349672	0.00151287	0.178612	0.350543	950
0.350145	0.201277	0.323675	0.00426954	0.187363	0.512704	951
0.49795	0.0729441	0.159209	0.000203222	0.0667137	0.587179	952
0.561729	0.167086	0.312707	0.00244242	0.15261	0.595401	953
0.581541	0.186533	0.325428	0.00339832	0.179188	0.503863	954
0.219352	0.165789	0.328898	0.00238597	0.131235	0.569258	955
0.555191	0.102425	0.174404	0.000562623	0.121696	0.554984	956
0.184794	0.152403	0.30598	0.00185346	0.122534	0.582722	957
0.461839	0.101735	0.206255	0.000551333	0.0904063	0.6216	958
0.495203	0.091333	0.190573	0.000398917	0.0904068	0.597534	959
0.258629	0.131101	0.41755	0.00117981	0.123685	0.442033	960
0.0853154	0.0718006	0.227241	0.000193813	0.0457533	0.573001	961
0.337305	0.079535	0.209858	0.000263435	0.0593794	0.448819	962

## Sheet: DIAMETER
EqDiameter (nm) C4	EqDiameter (nm) C3
0.390439	0.188022
0.581966	0.182289
0.288432	0.15476
0.263898	0.298736
0.170162	0.649284
0.122459	0.328414
0.162951	0.186227
0.202657	0.395587
0.137286	0.053419
0.297259	0.111332
0.091333	0.136356
0.136326	0.166082
0.582411	0.0902094
0.146783	0.0330508
0.255148	0.156308
0.148812	0.0556661
0.215428	0.117364
0.0453775	0.108567
0.473841	0.0781538
0.412458	0.161855
0.124191	0.209647
0.263984	0.165107
0.21823	0.108454
0.339567	0.0585362
0.322932	0.175435
0.437871	0.198441
0.10774	0.105293
0.289408	0.257111
0.874558	0.326129
0.273664	0.424855
0.15199	0.161497
0.222498	0.148297
0.104987	0.086439
0.398778	0.294773
0.0727183	0.122656
0.238141	0.197998
0.0713329	0.0954819
0.242436	0.297669
0.376595	0.0892125
0.277263	0.207557
0.109266	0.0687485
0.141479	0.167952
0.107533	0.0927653
0.419845	0.210917
1.22897	0.0654838
0.0769929	0.103452
0.241761	0.135995
0.195149	0.096065
0.351456	0.053419
1.09915	0.202663
0.18151	0.067889
0.458968	0.12167
0.108355	0.156853
1.59969	0.286054
0.302965	0.14417
0.324862	0.113449
0.558894	0.241359
0.817295	0.0768176
0.625221	0.168519
0.161173	0.0673037
0.148324	0.182851
0.114436	0.168941
0.123252	0.143524
0.306142	0.0756675
0.198822	0.132812
0.11191	0.113657
0.085513	0.375561
0.238668	0.20992
0.109366	0.0777135
0.0733917	0.0964978
0.0923274	0.370575
0.128687	0.162161
0.121004	0.168895
0.0919039	0.118708
0.18539	0.0499139
0.201749	0.11589
0.38598	0.117267
0.0519442	0.0690302
0.146616	0.142147
0.0963642	0.053419
0.126179	0.211516
0.202511	0.0770435
0.0888234	0.137709
0.177647	0.108906
0.132001	0.0488166
0.0888234	0.294573
0.193403	0.139449
0.062212	0.186034
0.0645956	0.19435
0.0408727	0.0938405
0.0640162	0.105773
0.15199	0.0706744
0.057172	0.106485
0.0939838	0.113241
0.0481175	0.17513
0.164825	0.102697
0.0643072	0.257454
0.108457	0.209281
0.133831	0.235575
0.0968774	0.134386
0.229464	0.125521
0.129406	0.211516
0.16071	0.0661016
0.0765866	0.110572
0.0958454	0.0858988
0.210326	0.133865
0.271227	0.28206
0.354457	0.559879
0.0769929	0.0921396
0.0278334	0.128586
0.51574	0.0881928
0.234734	0.180295
0.106381	0.0806972
0.180376	0.13089
0.360714	0.224986
0.100446	0.139724
0.0703785	0.170243
0.306487	0.254928
0.402347	0.173012
0.178966	0.12501
0.12084	0.125095
0.0877476	0.105413
0.0848527	0.109131
0.0575362	0.0779343
0.149512	0.57021
0.0648814	0.0996935
0.0904631	0.103201
0.0528174	0.226769
0.32468	0.0761317
0.194073	0.0984676
0.178741	0.108567
0.133764	0.0883644
0.231427	0.0781538
0.126254	0.272153
0.093848	0.113345
0.352346	0.0765903
0.0640162	0.113137
0.52422	0.113241
0.126778	0.122388
0.06252	0.0962097
0.0441828	0.0858988
0.175534	0.0625477
0.131101	0.0770435
0.164515	0.362748
1.1405	0.149861
0.139966	0.125266
0.0560507	0.109912
0.0459519	0.191622
0.0957148	0.115289
0.247095	0.0772682
0.0599652	0.102187
0.0486294	0.17513
0.096493	0.132888
0.336315	0.135122
0.0637226	0.100494
0.258651	0.0974927
0.0686431	0.136499
0.17012	0.174342
0.0738338	0.232326
0.137159	0.0918235
0.495119	0.0493714
0.321999	0.0938405
0.0377757	0.0956284
0.210109	0.0687485
0.448656	0.12185
0.0514964	0.103576
0.0992443	0.15963
0.336812	0.307299
0.267713	0.149801
0.135025	0.79796
0.662297	0.14998
0.164338	0.215332
0.0619009	0.0400382
0.172084	0.11569
0.164913	0.304397
0.143018	0.0798673
0.508565	0.162668
0.167172	0.0970688
0.34431	0.120392
0.285537	0.0712058
0.824889	0.0815103
0.173489	0.0585362
0.227375	0.12076
0.170286	0.348001
0.0523845	0.24406
0.166007	0.0625477
0.131656	0.108226
0.27568	0.063886
0.109466	0.164812
0.144064	0.0800764
0.231046	0.114784
0.239819	0.0806972
0.290717	0.0552312
0.294384	0.145129
0.0192986	0.359425
0.477967	0.0794459
0.389991	0.0858988
0.0829815	0.18642
0.15474	0.271828
0.160245	0.0892125
0.0848527	0.629218
0.176616	0.130498
0.231382	0.156581
0.0662742	0.0779343
0.0599652	0.262674
0.128687	0.448529
0.115792	0.203989
0.30286	0.0519745
0.245336	0.0330508
0.234036	0.193425
0.181655	0.0373608
0.303914	0.0834752
0.132138	0.0873247
0.108048	0.0777135
0.0892766	0.0431298
0.109266	0.152032
0.520678	0.18317
0.102425	0.0664062
0.27645	0.067889
0.165571	0.118708
0.349575	0.11579
0.0564295	0.185647
0.0981374	0.120852
0.199787	0.12931
0.175999	0.138271
0.395857	0.15761
0.172689	0.167381
0.199757	0.135122
0.132001	0.156526
0.0950565	0.339131
0.0481175	0.201319
0.234799	0.162617
0.058251	0.40004
0.0943889	0.287275
0.0556668	0.225408
0.0340654	0.199151
0.238247	0.110133
0.0501039	0.194492
0.375239	0.101801
0.0470596	0.102823
0.0599652	0.0229161
0.1523	0.150217
0.280634	0.0885353
0.0340654	0.0569317
0.0933008	0.179593
0.193946	0.0158892
0.805363	0.0911847
0.0848527	0.123098
0.203442	0.321099
0.192889	0.0158892
0.217524	0.238573
0.158595	0.0229161
0.163536	0.194279
0.237357	0.0902094
0.144237	0.0675976
0.278411	0.143524
0.170533	0.136929
0.376257	0.073996
0.168321	0.143783
0.153479	0.216879
0.221184	0.094444
0.41458	0.211037
0.229008	0.0892125
0.121167	0.144747
0.359745	0.12586
0.120593	0.111008
0.911632	0.932151
0.438071	0.177326
0.337613	0.105534
0.115792	0.186112
0.179859	0.271447
0.201867	0.168047
0.249523	0.110353
0.0769929	0.986436
0.121004	0.10089
0.308778	0.14645
0.219952	0.180172
0.215505	0.0815103
0.0883655	0.154031
0.125346	0.0898795
0.390996	0.237369
0.0877476	0.0632239
0.0586019	0.0765903
0.224726	0.117072
0.228688	0.0853516
0.189348	0.0727542
0.130821	0.0772682
0.218807	0.25066
0.174792	0.0973518
0.157878	0.096065
0.13124	0.167476
0.172729	0.234437
0.55727	0.111008
0.173687	0.0945937
0.128542	0.143524
0.145153	0.178844
0.219406	0.282698
0.175456	0.152379
1.29715	0.122299
0.20786	0.186804
0.0755515	0.0987427
0.18918	0.208607
0.0817455	0.146387
0.156959	0.0942938
0.157105	0.113966
0.103666	0.0902094
0.140636	0.210947
0.155931	0.0834752
0.294881	0.295786
0.382098	0.0967841
0.195651	0.0681779
0.30963	0.190375
0.18067	0.200191
0.089126	0.16211
0.853532	0.0973518
0.355332	0.155039
0.198883	0.0625477
0.503631	0.521152
0.502609	0.131588
0.127075	0.274533
0.152764	0.14481
0.313821	0.0499139
0.200147	0.365771
0.236589	0.0744813
0.575022	0.116484
0.142783	0.11079
0.177076	0.144555
0.29172	0.0966412
0.0441828	0.150984
0.180999	0.112082
0.0673476	0.0684644
0.131794	0.0951877
0.0486294	0.123187
0.0578958	0.0811058
0.204134	0.0995588
0.17301	0.103949
0.146057	0.104564
0.230979	0.0903734
0.735793	0.141416
0.461856	0.112927
0.198913	0.162161
0.213343	0.0714686
0.393959	0.0727542
0.244236	0.142872
0.244056	0.122478
0.251792	0.0800764
0.133965	0.138897
0.223629	0.145572
0.306627	0.129946
0.487154	0.112506
0.154087	0.127031
0.380946	0.0983295
0.469169	0.174999
0.0793452	0.155538
0.133831	0.17513
0.27077	0.200191
0.696371	0.186995
0.357341	0.0445221
0.181583	0.0980522
0.140938	0.121398
0.466168	0.0529462
0.117983	0.190596
0.148704	0.127772
0.23165	0.122567
0.22052	0.194668
0.431004	0.102315
0.670995	0.110572
0.181146	0.141349
0.368932	0.234413
0.248033	0.169827
0.128687	0.136643
0.949957	0.0690302
0.193914	0.0910236
0.177874	0.084611
0.128469	0.103701
0.152815	0.118708
0.136712	0.12194
0.0836717	0.252036
0.0997284	0.171389
0.0897252	0.125436
0.385465	0.0798673
0.160385	0.218571
0.256393	0.122922
0.224892	0.161446
0.0720322	0.0991524
0.620042	0.128828
0.899551	0.162516
0.286533	0.217756
0.175961	0.148842
0.571588	0.224058
0.177419	0.246879
0.151834	0.176515
1.3683	0.173146
0.19674	0.133865
0.81593	0.0593065
0.185215	0.12501
0.194897	0.178173
0.155437	0.192383
0.180412	0.269841
0.201099	0.110572
0.267227	0.363822
0.177076	0.0712058
0.556235	0.0977732
0.558406	0.105413
0.195745	0.084611
0.16605	0.0873247
0.135613	0.122478
0.142312	0.0860796
0.156079	0.0569317
0.248208	0.169269
0.146616	0.0890442
0.604523	0.178509
0.138421	0.0330508
0.427938	0.205994
0.263709	0.221034
0.243127	0.181886
0.146169	0.0898795
0.131932	0.0552312
0.579162	0.478924
0.251527	0.0529462
0.277419	0.13848
0.178891	0.181033
0.122219	0.0777135
0.204564	0.0552312
0.339338	0.106485
0.159965	0.151801
0.404613	0.169688
0.300239	0.0910236
0.150735	0.213822
0.114982	0.146387
0.241556	0.0804913
0.155288	0.0704057
0.280315	0.188925
0.242619	0.137284
0.471649	0.094444
0.362565	0.141483
0.15489	0.0830896
0.253276	0.100627
0.167343	0.0908619
0.149673	0.131046
0.215891	0.100494
0.14865	0.210706
0.308312	0.152551
0.227907	0.208669
0.126703	0.0681779
0.123645	0.125181
0.142015	0.0675976
0.296879	0.135049
0.255056	0.360611
0.530125	0.160048
0.10466	0.157395
0.294177	0.0693097
0.592266	0.0742394
0.109666	0.152032
0.743648	0.102949
0.313504	0.208484
0.111719	0.0706744
0.472208	0.0983295
0.170985	0.11539
0.995948	0.0911847
0.174596	0.126698
0.134098	0.251972
0.153733	0.168613
0.182594	0.146512
0.199577	0.117461
0.131863	0.12301
0.659995	0.0514747
0.225388	0.0813085
0.102993	0.0903734
0.198853	0.120392
0.220766	0.142346
0.193851	0.148661
0.679821	0.237487
0.133159	0.119181
0.272507	0.0862597
0.313102	0.194809
0.154439	0.101152
0.140272	0.131743
0.109366	0.0893802
0.229373	0.0727542
0.571387	0.0858988
0.129692	0.0885353
0.297069	0.134755
0.218682	0.0625477
0.15459	0.102187
0.172488	0.171707
0.255992	0.20922
0.283644	0.123713
0.126329	0.474624
0.153377	0.136284
0.191135	0.296152
0.204278	0.117461
0.113699	0.198101
0.147722	0.16719
0.203702	0.172564
0.118327	0.194915
0.0947906	0.195756
0.463958	0.0913452
0.236075	0.073751
0.212471	0.0744813
0.412437	0.0458323
0.315334	0.199387
0.162226	0.114987
0.473974	0.116287
0.543274	0.116089
0.135221	0.166806
0.191069	0.0813085
0.362063	0.0635567
0.159542	0.102949
0.252546	0.114581
0.296007	0.10089
0.0879029	0.156581
0.627761	0.133865
0.34242	0.154087
0.132343	0.0543402
0.481294	0.330324
0.162499	0.0695869
0.260377	0.0524649
0.152041	0.0756675
0.140089	0.129149
0.269143	0.073996
0.219481	0.0618565
0.501378	0.0763617
0.14919	0.0905368
0.286912	0.0476675
0.132001	0.0695869
0.109165	0.12167
0.298272	0.152032
0.231068	0.124753
0.210353	0.216679
0.208881	0.0857172
0.495578	0.0794459
0.0330001	0.0470716
0.11597	0.121217
0.333689	0.0342322
0.300411	0.117751
0.170327	0.086439
0.452597	0.043837
0.15869	0.18009
0.195243	0.0373608
0.0963642	0.143848
0.335167	0.14228
0.0802854	0.31391
0.156764	0.0892125
0.249446	0.0836666
0.0678717	0.122478
0.170368	0.218459
0.175417	0.0681779
0.289879	0.105293
0.374369	0.134014
0.214546	0.14787
0.448834	0.123538
0.284904	0.0855348
0.18756	0.0910236
0.190444	0.0967841
0.206717	0.121217
0.166354	0.0956284
0.143427	0.0252225
0.259579	0.106955
0.120428	0.289222
0.561895	0.0941432
0.150206	0.0482489
0.479878	0.0918235
0.677983	0.129069
0.193499	0.221553
0.230844	0.311586
0.893565	0.140134
0.208936	0.102059
0.248771	0.216051
0.306282	0.135195
0.123645	0.110899
0.129549	0.0770435
0.477089	0.159262
0.922455	0.19697
0.417515	0.144363
0.222522	0.0903734
0.12565	0.118897
0.207053	0.115989
0.190839	0.173768
0.158357	0.140202
0.147116	0.118897
0.192761	0.111976
0.20962	0.128586
0.278535	0.0768176
0.563432	0.125944
0.178891	0.23485
0.108457	0.16297
0.49097	0.125095
0.13282	0.0900448
0.138296	0.0618565
0.150312	0.102697
0.560294	0.0717294
0.192857	0.148357
0.218406	0.119743
0.338326
0.261975
0.153428
0.212736
0.255295
0.390581
0.321002
0.218882
0.186153
0.163893
0.196368
0.240422
0.604346
0.264584
0.158213
0.143369
0.237527
0.237909
0.23812
0.122379
0.367172
0.285317
0.346579
0.171231
0.325281
0.304768
0.178891
0.13124
0.182594
0.248848
0.331262
0.349113
0.14978
0.2135
0.207805
0.17078
0.563556
0.149298
0.176347
0.374932
0.8599
0.139291
0.10127
0.530589
0.134165
0.347722
0.382581
0.132001
0.259615
0.16268
0.159542
0.23456
0.179748
0.176654
0.279535
0.183524
0.547902
0.221477
0.387031
0.18667
0.149082
0.408059
0.307136
0.10542
0.303356
0.484091
0.123488
0.219307
0.326556
0.326162
0.097888
0.353615
0.100327
0.238331
0.114618
0.221721
0.241227
0.159824
0.464963
0.479482
0.0822798
0.12565
0.215092
0.203239
0.514584
0.306729
0.288935
0.243309
0.245594
0.239381
0.197357
0.282192
0.214155
0.175144
0.213605
0.226468
0.147668
0.14538
0.237676
0.105527
0.191495
0.123802
0.196492
0.300225
0.161724
0.379836
0.518874
0.272797
0.391661
0.177152
0.261852
0.392184
0.356815
0.401836
0.165308
0.132001
0.410789
0.15173
0.243935
0.353097
0.260465
0.251603
0.293872
0.437214
0.586309
0.309492
0.140332
0.188475
0.215402
0.324054
0.472616
0.178591
0.118069
0.57908
0.315503
0.146057
0.196492
0.103443
0.109566
0.129692
0.243329
0.199667
0.230979
0.265352
0.174123
0.164027
0.187798
0.870273
0.178365
0.101735
0.27912
0.156128
0.23296
0.135287
0.354457
0.315827
0.0751294
0.107325
0.624666
0.156177
0.169622
0.292296
0.598698
0.201484
0.108661
0.411349
0.14441
0.314113
0.121816
0.394676
0.141777
0.146393
0.196057
0.729372
0.221575
0.318377
0.184479
0.136262
0.259312
0.201837
0.414539
0.112387
0.170286
0.355189
0.18331
0.232274
0.22015
0.249792
0.19143
0.292142
0.430804
0.281135
0.162951
0.152506
0.169372
0.299706
0.196802
0.154339
0.474672
0.320816
0.762182
0.160198
0.341919
0.250996
0.260324
0.181328
0.240463
0.123802
0.209511
0.134032
0.355786
0.581421
0.108964
0.177685
0.108457
0.139352
0.135938
0.77496
0.141837
0.116237
0.21504
0.193018
0.214051
0.189414
0.11191
0.301956
0.306996
0.158213
0.112197
0.157008
0.285464
0.268579
0.293247
0.285772
0.178928
0.13684
0.330803
0.37009
0.137919
0.148974
0.112953
0.231806
0.477494
0.130611
0.613024
0.469935
0.0999687
0.16849
0.26443
0.239882
0.114436
0.190179
0.118412
0.232495
0.169455
0.273151
0.141479
0.346379
0.446761
0.2417
0.109964
0.238752
0.233202
0.513019
0.155487
0.133898
0.122219
0.29753
0.135352
0.0886713
0.216251
0.083328
0.360097
0.377657
0.295349
0.107636
0.180743
0.217979
0.151834
0.105742
0.0986324
0.172488
0.13773
0.139414
0.350386
0.165133
0.347295
0.215195
0.195682
0.296539
0.187866
0.0901694
0.245594
0.215143
0.217042
0.33066
0.192664
0.190279
0.115163
0.234342
0.229578
0.234799
0.166656
0.216071
0.150046
0.203961
0.438539
0.171394
0.289864
0.279826
0.313468
0.168911
0.338053
0.224417
0.241021
0.371327
0.355483
0.128903
0.31393
0.39272
0.0815658
0.0767902
0.075341
0.168617
0.158738
0.103331
0.140817
0.308337
0.338577
0.296498
0.248208
0.121735
0.0880576
0.405642
0.194042
0.0897252
0.132888
0.109566
0.10422
0.150099
0.130751
0.211189
0.0994869
0.292506
0.296552
0.177647
0.286518
0.300783
0.155139
0.16618
0.238584
0.11314
0.33275
0.181873
0.193851
0.14243
0.201277
0.0729441
0.167086
0.186533
0.165789
0.102425
0.152403
0.101735
0.091333
0.131101
0.0718006
0.079535

## Sheet: WIDTH 3D
Width3d (nm) C4	Width3d (nm) C3
0.785397	0.21951
0.583115	0.202013
0.318648	0.181278
0.323422	0.354469
0.164986	0.780179
0.196589	0.344572
0.184043	0.267441
0.221116	0.415991
0.164986	0.0409192
0.310473	0.134884
0.0833311	0.175573
0.175092	0.223762
0.98081	0.0797066
0.165562	0.0253638
0.21724	0.210354
0.181792	0.0633997
0.230341	0.12256
0.0277771	0.128248
0.684987	0.0954635
0.66353	0.153515
0.0839065	0.247931
0.412407	0.224191
0.280967	0.118771
0.605296	0.0560533
0.347571	0.201772
0.505386	0.202433
0.108958	0.0990054
0.420645	0.362625
1.42184	0.476142
0.353096	0.637357
0.178953	0.191826
0.262519	0.219048
0.0702804	0.0973974
0.58011	0.296346
0.044653	0.14701
0.29512	0.28254
0.0512038	0.0945181
0.296216	0.360325
0.511573	0.0993006
0.544878	0.262292
0.0877322	0.0605205
0.232607	0.177997
0.0789809	0.0964052
0.527309	0.197103
2.86628	0.0650808
0.049579	0.135649
0.248097	0.145293
0.221641	0.118582
0.595436	0.0449612
1.49058	0.239812
0.176988	0.0915583
0.620743	0.143171
0.0680801	0.175271
2.71031	0.298873
0.313046	0.145238
0.358325	0.149597
0.901127	0.294574
1.38499	0.0812848
0.848689	0.192525
0.182497	0.0553154
0.143235	0.219657
0.104557	0.148837
0.113884	0.174109
0.265194	0.086232
0.173737	0.104695
0.0931319	0.110528
0.0884397	0.555714
0.281579	0.209159
0.0915067	0.0622949
0.0414032	0.104674
0.0735304	0.417442
0.228856	0.192847
0.0920821	0.188458
0.0593796	0.163123
0.201464	0.0449612
0.233864	0.115892
0.508636	0.135101
0.0441284	0.066279
0.122534	0.170654
0.0506793	0.0449612
0.172328	0.312306
0.214565	0.0622369
0.103328	0.163123
0.193922	0.132108
0.136259	0.0311185
0.103457	0.373588
0.236316	0.183277
0.0508178	0.208334
0.038678	0.293754
0.0261521	0.106156
0.0425036	0.122259
0.173047	0.0842621
0.0316026	0.095681
0.0959078	0.108464
0.026152	0.238861
0.138885	0.127962
0.0414032	0.303862
0.0980575	0.270802
0.128509	0.298046
0.0844313	0.17456
0.200301	0.173477
0.145985	0.252436
0.278256	0.0747616
0.0995706	0.100768
0.0757309	0.0813195
0.247742	0.152769
0.392925	0.380454
0.418924	0.703322
0.063205	0.137272
0.0179763	0.0875968
0.610379	0.0879409
0.282875	0.218355
0.108959	0.0884082
0.273319	0.136227
0.408216	0.2335
0.109897	0.164812
0.0523041	0.194243
0.362009	0.267876
0.514139	0.20497
0.134535	0.12126
0.134317	0.15768
0.0659302	0.0984193
0.0468536	0.095681
0.0479539	0.0882749
0.146485	1.14109
0.0397783	0.110937
0.110506	0.115626
0.026152	0.40036
0.335549	0.0821988
0.206389	0.0997231
0.184588	0.151416
0.189682	0.0899224
0.223934	0.085303
0.128509	0.319934
0.0915574	0.12392
0.415076	0.0911988
0.0397781	0.121066
0.847065	0.153136
0.0860563	0.0893133
0.0288774	0.11005
0.0288774	0.0799298
0.162129	0.0815736
0.0898817	0.0992746
0.206424	0.465569
2.79119	0.199446
0.0915068	0.152281
0.0288774	0.140934
0.0288773	0.284829
0.0931318	0.136799
0.280809	0.0927574
0.0386779	0.106505
0.0288774	0.199618
0.0479539	0.159669
0.393628	0.157364
0.0452286	0.111104
0.178691	0.123413
0.0550293	0.17703
0.125835	0.239258
0.0414032	0.266334
0.192814	0.113253
0.812197	0.0584136
0.345375	0.113279
0.0207015	0.113242
0.276444	0.0536021
0.669492	0.0987939
0.037053	0.142738
0.116269	0.22319
0.605437	0.441401
0.297092	0.203181
0.150295	1.07995
0.882313	0.188777
0.145961	0.291085
0.0506791	0.0396374
0.204236	0.126296
0.252617	0.383519
0.129084	0.0939645
0.635892	0.151606
0.161212	0.115639
0.625819	0.132004
0.254524	0.0732839
1.3008	0.0964439
0.266348	0.0507198
0.248995	0.13912
0.186998	0.564704
0.0316025	0.247113
0.202564	0.0732839
0.099107	0.095681
0.324073	0.0793848
0.126884	0.163676
0.163918	0.0852961
0.202371	0.111092
0.253362	0.0911651
0.345208	0.0651231
0.311412	0.176362
0.0125259	0.624068
0.528266	0.0760797
0.432555	0.0870432
0.047954	0.236494
0.121304	0.463655
0.183316	0.0691583
0.0980142	0.865859
0.239041	0.149889
0.240141	0.177075
0.0370532	0.0703211
0.0397783	0.328624
0.172649	0.822558
0.124159	0.19864
0.246997	0.0560238
0.226841	0.0281148
0.309495	0.248278
0.290112	0.0392027
0.308759	0.0882059
0.0887815	0.0722163
0.0833311	0.0773823
0.0670307	0.0392027
0.143695	0.207666
0.568689	0.19059
0.0980272	0.0679196
0.375825	0.0922481
0.20572	0.135205
0.376838	0.148726
0.0414033	0.219865
0.107283	0.131686
0.204189	0.12619
0.203664	0.150611
0.54273	0.140026
0.225207	0.198042
0.320964	0.174777
0.177246	0.222229
0.0757311	0.451154
0.0288772	0.281488
0.218606	0.201192
0.0343277	0.499465
0.0915577	0.306485
0.0343277	0.2433
0.0288773	0.234448
0.280394	0.137127
0.0261521	0.237584
0.485051	0.117581
0.0223266	0.109524
0.038678	0.0198187
0.255122	0.19831
0.358098	0.0935556
0.027777	0.0632679
0.119657	0.247897
0.168551	0.0126799
1.00582	0.0633997
0.0920315	0.147097
0.251338	0.388105
0.167187	0.0126799
0.187244	0.26942
0.163068	0.0230272
0.198515	0.202875
0.235012	0.113637
0.154358	0.0761742
0.306666	0.142968
0.212116	0.153004
0.41869	0.0743632
0.194964	0.157364
0.151936	0.331431
0.253488	0.0914411
0.478608	0.290708
0.325438	0.0651162
0.142578	0.148173
0.56322	0.135437
0.158756	0.137331
1.17653	1.02624
0.519817	0.213263
0.334066	0.124317
0.116565	0.200388
0.239447	0.411838
0.237833	0.190431
0.420504	0.122272
0.0669797	0.973328
0.14665	0.0940673
0.261371	0.129125
0.280445	0.205437
0.263208	0.0784053
0.102472	0.180539
0.117575	0.0968098
0.3621	0.368011
0.113445	0.0691157
0.0536426	0.0922308
0.19804	0.126185
0.266243	0.0791778
0.250415	0.0707583
0.10359	0.0913985
0.290124	0.350376
0.308084	0.107915
0.175137	0.134617
0.213803	0.213635
0.163361	0.272926
0.771226	0.13553
0.224599	0.0910853
0.160643	0.1978
0.142135	0.2256
0.188948	0.299779
0.182963	0.19282
2.22621	0.173941
0.211943	0.213289
0.0778516	0.101427
0.190089	0.263442
0.0920315	0.155402
0.188451	0.106133
0.238957	0.137732
0.111311	0.0935477
0.192855	0.379573
0.160111	0.101083
0.377671	0.389821
0.471532	0.127489
0.167926	0.0593575
0.375936	0.277541
0.235689	0.244582
0.098602	0.153345
1.39632	0.1516
0.569293	0.200409
0.355485	0.042082
0.569388	0.753386
0.605343	0.137143
0.133435	0.388874
0.148686	0.170328
0.348592	0.0602986
0.266903	0.623256
0.291787	0.0826414
0.740331	0.111215
0.157911	0.134836
0.232787	0.145847
0.30609	0.121985
0.0234268	0.21749
0.236338	0.130593
0.0772327	0.0801237
0.152431	0.101236
0.037053	0.130842
0.0452287	0.0762595
0.239761	0.130249
0.170119	0.113058
0.169228	0.112565
0.260144	0.113658
1.07936	0.127409
0.749139	0.121041
0.20159	0.211282
0.228477	0.085418
0.562341	0.0709346
0.275535	0.161679
0.274924	0.152159
0.232569	0.0964753
0.163519	0.170653
0.249367	0.160157
0.336971	0.114449
0.579327	0.166163
0.174439	0.141535
0.639618	0.110126
0.705639	0.224092
0.0669796	0.156811
0.150835	0.155151
0.327654	0.251092
1.11209	0.181462
0.40624	0.0396814
0.225793	0.10897
0.178606	0.142412
0.699657	0.0609367
0.157454	0.241367
0.179929	0.122795
0.196013	0.114673
0.254495	0.233828
0.577027	0.119071
0.987345	0.14811
0.173517	0.245017
0.572773	0.274724
0.337377	0.203488
0.133959	0.129125
1.93875	0.0765241
0.213277	0.0860271
0.253819	0.0915316
0.124089	0.107936
0.165217	0.138977
0.145271	0.121789
0.0811306	0.295922
0.102256	0.203405
0.135881	0.141805
0.492809	0.06956
0.176722	0.300392
0.386841	0.144512
0.203036	0.160668
0.0887273	0.126318
1.15337	0.142789
2.12526	0.22021
0.356464	0.261221
0.170321	0.169491
0.762632	0.26214
0.209064	0.307472
0.193112	0.205614
3.71969	0.208888
0.233458	0.102602
1.529	0.0684997
0.24319	0.134393
0.252194	0.186155
0.163539	0.284546
0.228397	0.294416
0.185722	0.119458
0.242779	0.419114
0.208674	0.0684085
0.672671	0.102557
0.767664	0.149542
0.234994	0.0844304
0.169861	0.101897
0.161985	0.13706
0.200207	0.11017
0.167908	0.0578129
0.269289	0.241103
0.200254	0.082281
0.843247	0.188525
0.176732	0.0388991
0.76407	0.252547
0.307646	0.265227
0.247092	0.23804
0.13813	0.0913982
0.161154	0.0368769
0.856779	0.485549
0.317165	0.0547618
0.28129	0.170383
0.33212	0.219657
0.128968	0.082036
0.246691	0.0649143
0.385704	0.105721
0.202974	0.185087
0.696376	0.26445
0.370189	0.089369
0.188492	0.261187
0.103931	0.16196
0.260613	0.0827128
0.166002	0.0633997
0.325218	0.239605
0.228206	0.131618
0.679343	0.102428
0.403289	0.146083
0.166178	0.09346
0.414843	0.0970447
0.187572	0.0996486
0.158436	0.156009
0.279869	0.10144
0.176717	0.279785
0.493864	0.137209
0.247305	0.169175
0.143913	0.055925
0.123595	0.165398
0.123059	0.0593578
0.419009	0.177503
0.342268	0.655032
0.578528	0.161406
0.114812	0.163123
0.364589	0.071495
0.794275	0.0942627
0.14965	0.240726
1.0825	0.107198
0.417711	0.248508
0.13204	0.079568
0.787252	0.107198
0.215942	0.114119
2.00147	0.0866392
0.223443	0.15236
0.145174	0.366667
0.150697	0.22248
0.215477	0.132614
0.218099	0.11124
0.135584	0.115892
0.681349	0.0626
0.308725	0.0680958
0.107283	0.0997232
0.178562	0.168012
0.26017	0.176966
0.236308	0.180061
1.42159	0.35799
0.152458	0.178395
0.334475	0.0981602
0.524271	0.261352
0.195706	0.119644
0.152508	0.130288
0.15173	0.0956907
0.312515	0.0812847
0.776393	0.0720377
0.145385	0.126518
0.269457	0.140545
0.306661	0.0564784
0.201668	0.113566
0.259071	0.152769
0.332925	0.230011
0.341398	0.1455
0.134274	0.552879
0.170323	0.0997231
0.308923	0.439733
0.247037	0.149239
0.14851	0.269637
0.171869	0.191887
0.221611	0.179291
0.15032	0.25485
0.132698	0.191971
0.533062	0.0939645
0.317196	0.0860433
0.215488	0.0576412
0.494984	0.0253598
0.294645	0.272367
0.178788	0.107924
0.766017	0.147543
1.08619	0.12466
0.144873	0.245666
0.240903	0.0651161
0.468598	0.0700934
0.172637	0.109513
0.32625	0.149438
0.44652	0.083001
0.0976364	0.159025
1.08976	0.126855
0.409601	0.207338
0.168087	0.0559247
0.648111	0.419163
0.213848	0.0674418
0.277195	0.0540281
0.233467	0.0697676
0.14206	0.11124
0.344024	0.0760797
0.274243	0.0507199
0.644591	0.0743634
0.150836	0.0882749
0.293832	0.0449613
0.112985	0.0588039
0.106553	0.108361
0.360676	0.199909
0.275661	0.116999
0.360889	0.276689
0.228475	0.0882059
0.729126	0.0841638
0.0266174	0.0523002
0.114899	0.151424
0.466324	0.0224806
0.436468	0.115338
0.214571	0.0703211
0.560746	0.0435431
0.1833	0.242921
0.225988	0.0213179
0.111413	0.14899
0.381227	0.185547
0.0997612	0.333832
0.152468	0.108361
0.276566	0.108735
0.0533136	0.111048
0.225415	0.296206
0.202135	0.0674418
0.265707	0.113704
0.58602	0.149889
0.245725	0.2
0.475639	0.127008
0.369071	0.0941561
0.184063	0.0939647
0.20547	0.0939645
0.21864	0.158938
0.155186	0.0899223
0.192311	0.0230272
0.311323	0.136731
0.120333	0.334274
0.73913	0.0772425
0.132284	0.0573534
1.01296	0.100886
1.05391	0.130288
0.366781	0.293411
0.30388	0.267497
1.48053	0.154541
0.274392	0.105877
0.239672	0.279898
0.326723	0.184126
0.115016	0.170916
0.136685	0.0772425
0.593625	0.19258
1.52747	0.217885
0.291896	0.172923
0.26447	0.0964212
0.1282	0.155038
0.321651	0.130294
0.293793	0.149889
0.195315	0.190749
0.171105	0.0922483
0.292783	0.115282
0.281407	0.158527
0.330938	0.0990847
0.775705	0.134644
0.152697	0.176356
0.101883	0.16196
0.650979	0.124529
0.113988	0.120828
0.150213	0.0703124
0.188612	0.0789589
0.867692	0.0749167
0.261419	0.0893133
0.218001	0.0795125
0.469568
0.355317
0.202189
0.264269
0.221104
0.554839
0.515627
0.287257
0.212093
0.221635
0.228415
0.265194
0.831609
0.331263
0.228066
0.145385
0.262292
0.286476
0.298669
0.132334
0.633419
0.325098
0.366501
0.17492
0.490472
0.336409
0.18171
0.167803
0.208031
0.317899
0.437639
0.415022
0.135019
0.243465
0.248172
0.189867
0.744771
0.149735
0.213883
0.492478
1.16156
0.136198
0.1398
0.856694
0.107333
0.491763
0.573203
0.151148
0.391767
0.186974
0.184243
0.271762
0.191714
0.222794
0.333388
0.215167
0.519426
0.310947
0.605683
0.217291
0.131759
0.435055
0.358325
0.136945
0.241595
0.646844
0.140459
0.253356
0.446738
0.343023
0.118581
0.443066
0.104602
0.233642
0.115833
0.251043
0.270463
0.203115
0.545099
0.760418
0.0856927
0.12072
0.206441
0.243392
0.984061
0.322418
0.451494
0.211714
0.249524
0.303198
0.230341
0.334899
0.346798
0.254135
0.258592
0.324594
0.173069
0.167187
0.437595
0.119233
0.241441
0.170928
0.228769
0.325201
0.169337
0.572777
0.640796
0.385377
0.463306
0.210951
0.318991
0.389352
0.30052
0.54272
0.19147
0.133959
0.520074
0.200939
0.288674
0.466588
0.324613
0.312565
0.364077
0.68818
1.00497
0.463258
0.141559
0.372805
0.299957
0.353005
0.554794
0.205814
0.126884
0.963237
0.34585
0.136685
0.197851
0.103457
0.117083
0.165613
0.253526
0.246079
0.309925
0.259168
0.234563
0.184586
0.251822
1.26433
0.186318
0.0958748
0.429007
0.184063
0.271203
0.134484
0.362397
0.329425
0.0804015
0.146532
0.958968
0.182585
0.178613
0.517054
0.921237
0.21285
0.109779
0.416553
0.141035
0.36105
0.131019
0.738892
0.155473
0.158839
0.225415
1.08209
0.242918
0.434001
0.249747
0.116559
0.340924
0.315552
0.467517
0.131381
0.186788
0.423603
0.195902
0.284321
0.286424
0.293734
0.260491
0.374506
0.619708
0.379918
0.169769
0.175019
0.225991
0.47208
0.217591
0.198214
0.538299
0.37945
0.839133
0.198603
0.348665
0.202268
0.333638
0.193864
0.254299
0.143028
0.342082
0.13071
0.4247
0.917676
0.125647
0.213324
0.101832
0.201579
0.15748
1.17183
0.240838
0.132698
0.265221
0.216787
0.256448
0.241966
0.112733
0.494137
0.276619
0.162261
0.113258
0.187122
0.442865
0.403519
0.325047
0.270916
0.214728
0.135351
0.326096
0.44277
0.15246
0.143841
0.0916968
0.392264
0.645909
0.162261
0.916438
0.638095
0.104557
0.205821
0.413573
0.208132
0.14376
0.309568
0.120384
0.255393
0.223301
0.39765
0.145486
0.441442
0.635409
0.284658
0.10977
0.278882
0.250003
0.533529
0.173008
0.150143
0.152608
0.377042
0.160636
0.104843
0.232951
0.0722764
0.534971
0.439793
0.284151
0.0852139
0.228191
0.353464
0.182831
0.108908
0.0904065
0.242392
0.166612
0.15246
0.605262
0.177344
0.468833
0.216715
0.181862
0.290151
0.205469
0.111895
0.207292
0.273684
0.266243
0.300571
0.293021
0.22054
0.117853
0.249109
0.335231
0.204583
0.182566
0.217313
0.168385
0.284925
0.527611
0.204714
0.278328
0.33941
0.315465
0.153036
0.442191
0.233153
0.289526
0.534212
0.344949
0.131591
0.382187
0.55984
0.0751556
0.0816438
0.0559369
0.221986
0.19226
0.0844315
0.181268
0.353967
0.405652
0.372212
0.26226
0.103508
0.103457
0.370801
0.228735
0.072955
0.127409
0.106609
0.091047
0.151689
0.114358
0.277164
0.0974821
0.347999
0.317498
0.226303
0.289721
0.296271
0.200571
0.177917
0.224366
0.138807
0.290347
0.196064
0.186788
0.178612
0.187363
0.0667137
0.15261
0.179188
0.131235
0.121696
0.122534
0.0904063
0.0904068
0.123685
0.0457533
0.0593794

## Sheet: VOLUME 3D
Volume3d (nm^3) C4	Volume3d (nm^3) C3
0.0311644	0.00348037
0.103203	0.00317161
0.012564	0.00194077
0.00962292	0.0139593
0.00257979	0.143319
0.000961539	0.0185466
0.00226555	0.00338165
0.00435798	0.0324134
0.00135481	7.98153e-05
0.0137532	0.000722538
0.000398917	0.00132745
0.00132659	0.00239866
0.10344	0.000384374
0.00165588	1.89036e-05
0.00869713	0.00199958
0.0017255	9.03173e-05
0.00523484	0.000846462
4.89237e-05	0.000670028
0.0557053	0.000249948
0.0367398	0.00222013
0.00100294	0.00482462
0.00963233	0.00235665
0.00544182	0.000667928
0.0205009	0.00010502
0.0176332	0.00282714
0.043958	0.00409158
0.000654825	0.000611217
0.0126919	0.0088994
0.350239	0.0181622
0.0107312	0.0401534
0.0018384	0.00220542
0.00576736	0.00170763
0.000605902	0.000338165
0.0332042	0.0134111
0.00020134	0.000966185
0.00707136	0.00406428
0.00019005	0.000455787
0.00746087	0.0138101
0.0279656	0.000371771
0.0111603	0.0046818
0.000683051	0.000170133
0.00148277	0.00248058
0.000651062	0.00041798
0.0387495	0.00491284
0.971913	0.000147028
0.000238974	0.000579711
0.00739877	0.00131695
0.00389132	0.000464189
0.0227307	7.98153e-05
0.695295	0.00435833
0.00313112	0.000163831
0.0506229	0.000943081
0.000666115	0.00202059
2.14343	0.0122558
0.0145605	0.001569
0.0179512	0.000764546
0.0914083	0.00736191
0.285848	0.000237345
0.127968	0.00250578
0.00219216	0.000159631
0.00170857	0.00320101
0.000784661	0.00252468
0.000980356	0.001548
0.0150233	0.000226843
0.00411524	0.00122663
0.000733856	0.000768747
0.000327413	0.0277358
0.0071184	0.00484353
0.000684932	0.000245747
0.000206985	0.00047049
0.000412088	0.0266457
0.00111584	0.00223273
0.000927669	0.00252258
0.000406443	0.000875868
0.00333622	6.51125e-05
0.00429964	0.000814956
0.0301088	0.000844362
7.33856e-05	0.000172233
0.00165024	0.00150389
0.000468539	7.98153e-05
0.00105186	0.00495485
0.00434857	0.000239446
0.000366928	0.00136736
0.00293542	0.00067633
0.00120428	6.09117e-05
0.000366928	0.0133838
0.00378783	0.00141987
0.000126073	0.00337115
0.000141126	0.00384374
3.5752e-05	0.000432683
0.000137363	0.000619619
0.0018384	0.000184835
9.78475e-05	0.000632221
0.000434669	0.000760346
5.83321e-05	0.00281244
0.00234458	0.000567109
0.000139244	0.00893511
0.000667997	0.00479942
0.00125508	0.00684521
0.000476066	0.00127074
0.00632621	0.0010355
0.00113465	0.00495485
0.00217334	0.000151229
0.00023521	0.000707836
0.000461012	0.000331864
0.00487167	0.00125604
0.0104471	0.0117497
0.0233178	0.0918926
0.000238974	0.000409578
1.12901e-05	0.00111321
0.0718276	0.000359169
0.00677217	0.00306869
0.000630363	0.000275153
0.00307279	0.00117412
0.0245748	0.00596304
0.000530634	0.00142827
0.000182523	0.00258349
0.0150742	0.00867466
0.0341036	0.00271162
0.00300128	0.0010229
0.000923906	0.001025
0.000353756	0.000613317
0.000319886	0.00068053
9.97291e-05	0.000247847
0.00174996	0.0970743
0.000143008	0.000518799
0.000387626	0.00057551
7.7149e-05	0.00610587
0.0179211	0.000231044
0.00382734	0.000499896
0.00298999	0.000670028
0.0012532	0.000361269
0.00648992	0.000249948
0.00105374	0.0105545
0.000432787	0.000762446
0.0229038	0.000235245
0.000137363	0.000758245
0.0754291	0.000760346
0.00106691	0.000959884
0.000127954	0.000466289
4.51604e-05	0.000331864
0.00283193	0.000128125
0.00117981	0.000239446
0.0023314	0.0249927
0.776755	0.00176224
0.00143572	0.0010292
9.22024e-05	0.000695233
5.08054e-05	0.00368411
0.00045913	0.000802354
0.0078993	0.000241546
0.000112901	0.000558707
6.02138e-05	0.00281244
0.00047042	0.00122874
0.0199176	0.00129175
0.000135481	0.000531402
0.0090603	0.000485193
0.000169351	0.00133166
0.0025779	0.00277463
0.000210748	0.00656586
0.00135105	0.000405378
0.0635519	6.30121e-05
0.0174808	0.000432683
2.82252e-05	0.000457888
0.00485662	0.000170133
0.0472867	0.000947281
7.15039e-05	0.000581811
0.000511817	0.00212981
0.020006	0.0151943
0.0100463	0.00176014
0.00128895	0.266037
0.15211	0.00176644
0.00232388	0.0052279
0.000124191	3.36064e-05
0.00266822	0.000810755
0.00234834	0.0147679
0.00153169	0.000266751
0.0688714	0.00225373
0.00244619	0.000478892
0.0213721	0.000913675
0.0121895	0.000189036
0.293891	0.000283554
0.00273408	0.00010502
0.00615498	0.000922077
0.00258543	0.0220668
7.52673e-05	0.00761186
0.00239538	0.000128125
0.00119487	0.000663727
0.0109702	0.000136526
0.000686814	0.00234405
0.00156556	0.000268851
0.00645793	0.000791852
0.0072219	0.000275153
0.0128651	8.82169e-05
0.0133581	0.00160051
3.76336e-06	0.0243122
0.057173	0.00026255
0.0310572	0.000331864
0.000299187	0.00339215
0.00194001	0.0105167
0.00215453	0.000371771
0.000319886	0.130437
0.00288462	0.00116362
0.00648616	0.00201008
0.000152416	0.000247847
0.000112901	0.00948962
0.00111584	0.0472464
0.000812887	0.00444445
0.0145454	7.35141e-05
0.00773183	1.89036e-05
0.00671196	0.00378913
0.00313865	2.73052e-05
0.0146978	0.000304558
0.00120804	0.000348667
0.00066047	0.000245747
0.000372573	4.2008e-05
0.000683051	0.00183995
0.0739106	0.00321782
0.000562623	0.000153329
0.0110624	0.000163831
0.00237656	0.000875868
0.0223676	0.000812856
9.40841e-05	0.00335014
0.000494882	0.000924177
0.00417545	0.00113212
0.00285451	0.00138417
0.0324797	0.00204999
0.00269645	0.00245537
0.00417357	0.00129175
0.00120428	0.00200798
0.000449722	0.0204222
5.83321e-05	0.00427222
0.00677782	0.00225163
0.000103493	0.0335203
0.000440314	0.0124134
9.03207e-05	0.00599665
2.06985e-05	0.00413569
0.00708077	0.000699434
6.58589e-05	0.00385214
0.0276645	0.000552406
5.45688e-05	0.000569209
0.000112901	6.30121e-06
0.00184969	0.00177484
0.0115723	0.00036337
2.06985e-05	9.66185e-05
0.00042526	0.00303298
0.00381981	2.1004e-06
0.27351	0.000396976
0.000319886	0.000976687
0.00440878	0.0173346
0.00375772	2.1004e-06
0.00538914	0.00710986
0.00208867	6.30121e-06
0.00229001	0.00383954
0.00700174	0.000384374
0.0015712	0.000161731
0.0112995	0.001548
0.00259672	0.00134426
0.0278903	0.000212141
0.00249699	0.0015564
0.00189297	0.00534132
0.00566574	0.000441084
0.03731	0.00492124
0.00628858	0.000371771
0.000931433	0.0015879
0.0243772	0.0010439
0.000918261	0.000716237
0.396696	0.42409
0.0440182	0.00291956
0.0201491	0.000615418
0.000812887	0.00337535
0.00304644	0.0104726
0.00430717	0.00248478
0.00813451	0.000703635
0.000238974	0.50258
0.000927669	0.000537703
0.0154147	0.00164461
0.00557166	0.00306239
0.00524048	0.000283554
0.000361283	0.00191347
0.00103116	0.000380173
0.031298	0.00700274
0.000353756	0.000132325
0.000105374	0.000235245
0.00594235	0.000840161
0.00626224	0.000325562
0.0035545	0.000201639
0.00117229	0.000241546
0.0054851	0.00824618
0.00279618	0.000483093
0.00206044	0.000464189
0.00118358	0.00245957
0.00269833	0.00674649
0.0906143	0.000716237
0.00274349	0.000443185
0.00111207	0.001548
0.00160131	0.00299517
0.00553026	0.0118295
0.00282817	0.00185255
1.14281	0.000957783
0.00470232	0.00341315
0.000225802	0.000504097
0.00354509	0.00475321
0.000286016	0.00164251
0.00202469	0.000438984
0.00203033	0.000775048
0.000583321	0.000384374
0.00145642	0.00491494
0.00198517	0.000304558
0.0134258	0.0135497
0.0292093	0.000474691
0.00392142	0.000165932
0.0155427	0.00361269
0.00308784	0.0042008
0.000370691	0.00223063
0.32558	0.000483093
0.0234909	0.00195127
0.004119	0.000128125
0.0668863	0.0741127
0.0664798	0.00119303
0.00107444	0.0108339
0.00186663	0.00159
0.0161825	6.51125e-05
0.00419803	0.0256228
0.006934	0.000216341
0.0995523	0.000827559
0.00152416	0.000712036
0.0029072	0.0015816
0.0129987	0.000472591
4.51604e-05	0.00180215
0.00310478	0.000737241
0.000159943	0.000168032
0.00119863	0.000451587
6.02138e-05	0.000978787
0.000101611	0.000279353
0.00445394	0.000516699
0.0027115	0.000588113
0.00163142	0.000598615
0.00645229	0.000386474
0.208577	0.00148078
0.0515844	0.000754044
0.00412088	0.00223273
0.0050843	0.000191137
0.0320149	0.000201639
0.00762834	0.00152699
0.0076114	0.000961984
0.00835843	0.000268851
0.00125885	0.00140307
0.00585579	0.00161521
0.0150949	0.00114892
0.0605337	0.000745643
0.00191555	0.00107331
0.0289459	0.000497795
0.0540739	0.00280614
0.000261554	0.00197018
0.00125508	0.00281244
0.0103944	0.0042008
0.176816	0.00342366
0.0238917	4.62089e-05
0.00313488	0.000493595
0.00146583	0.000936779
0.0530427	7.77149e-05
0.000859929	0.00362529
0.00172174	0.00109221
0.00650874	0.000964085
0.00561494	0.00386264
0.041922	0.000560807
0.158182	0.000707836
0.0031123	0.00147868
0.0262927	0.00674439
0.00798962	0.00256459
0.00111584	0.00133586
0.44886	0.000172233
0.00381793	0.000394876
0.00294671	0.000317161
0.00111019	0.000583912
0.00186851	0.000875868
0.00133788	0.000949382
0.000306714	0.00838271
0.000519344	0.002636
0.000378218	0.0010334
0.0299884	0.000266751
0.00216017	0.00546735
0.00882509	0.000972486
0.00595552	0.00220332
0.000195695	0.000510398
0.124814	0.00111951
0.381133	0.00224743
0.0123175	0.00540644
0.00285263	0.00172653
0.0977797	0.00588953
0.00292413	0.00787861
0.00183276	0.00287965
1.34134	0.00271792
0.00398728	0.00125604
0.284418	0.000109221
0.00332681	0.0010229
0.00387626	0.00296157
0.00196636	0.00372821
0.00307467	0.0102878
0.00425825	0.000707836
0.00999173	0.0252153
0.0029072	0.000189036
0.09011	0.000489394
0.0911694	0.000613317
0.00392707	0.000317161
0.00239726	0.000348667
0.00130589	0.000961984
0.00150911	0.000333964
0.00199082	9.66185e-05
0.00800656	0.00253939
0.00165024	0.000369671
0.115675	0.00297837
0.00138868	1.89036e-05
0.0410338	0.00457678
0.00960222	0.00565428
0.00752485	0.0031506
0.00163518	0.000380173
0.00120239	8.82169e-05
0.101718	0.0575174
0.00833209	7.77149e-05
0.0111791	0.00139047
0.00299752	0.00310649
0.000955894	0.000245747
0.00448217	8.82169e-05
0.0204595	0.000632221
0.00214324	0.00183155
0.0346832	0.00255829
0.0141709	0.000394876
0.00179324	0.00511868
0.000795951	0.00164251
0.00737996	0.000273052
0.00196071	0.000182735
0.0115328	0.00353078
0.0074778	0.00135476
0.0549357	0.000441084
0.0249549	0.00148288
0.00194566	0.000300358
0.00850708	0.000533502
0.00245371	0.000392775
0.00175561	0.00117833
0.00526871	0.000531402
0.00171986	0.00489814
0.0153451	0.00185886
0.00619826	0.00475741
0.00106503	0.000165932
0.000989765	0.0010271
0.0014997	0.000161731
0.0137005	0.00128965
0.00868773	0.0245537
0.078007	0.00214661
0.000600257	0.00204159
0.0133298	0.000174333
0.10878	0.000214241
0.000690577	0.00183995
0.215328	0.000571309
0.0161335	0.00474481
0.000730093	0.000184835
0.0551314	0.000497795
0.00261742	0.000804454
0.517259	0.000396976
0.00278677	0.0010649
0.00126261	0.0083764
0.00190238	0.00250998
0.00318757	0.00164672
0.00416228	0.000848563
0.00120051	0.000974587
0.150529	7.14137e-05
0.00599504	0.000281454
0.000572031	0.000386474
0.00411712	0.000913675
0.00563376	0.00151019
0.00381417	0.00172023
0.164506	0.00701324
0.00123627	0.00088637
0.0105958	0.000336064
0.0160714	0.00387104
0.00192872	0.000541904
0.00144513	0.00119723
0.000684932	0.000373872
0.00631869	0.000201639
0.0976762	0.000331864
0.00114218	0.00036337
0.0137269	0.00128125
0.00547569	0.000128125
0.00193437	0.000558707
0.00268704	0.00265071
0.00878369	0.00479522
0.0119487	0.00099139
0.00105562	0.055982
0.00188921	0.00132535
0.00365611	0.0136001
0.00446335	0.000848563
0.000769608	0.00407058
0.00168787	0.00244697
0.00442572	0.00269062
0.000867455	0.00387734
0.000445959	0.00392775
0.0522919	0.000399076
0.00688884	0.00021004
0.00502221	0.000216341
0.0367342	5.04097e-05
0.0164177	0.00415039
0.00223544	0.000796052
0.0557524	0.000823358
0.0839569	0.000819157
0.0012946	0.00243017
0.00365234	0.000281454
0.0248514	0.000134426
0.0021263	0.000571309
0.0084337	0.000787651
0.0135801	0.000537703
0.000355638	0.00201008
0.129533	0.00125604
0.0210222	0.00191557
0.00121368	8.40161e-05
0.0583754	0.0188721
0.00224673	0.000176434
0.00924282	7.56145e-05
0.00184028	0.000226843
0.00143949	0.00112792
0.0102081	0.000212141
0.00553591	0.000123924
0.0659925	0.000233145
0.00173867	0.000388574
0.0123664	5.67109e-05
0.00120428	0.000176434
0.000681169	0.000943081
0.0138943	0.00183995
0.00645981	0.00101659
0.00487356	0.00532662
0.00477195	0.000329763
0.0637288	0.00026255
1.88168e-05	5.46105e-05
0.00081665	0.000932579
0.0194547	2.1004e-05
0.0141954	0.000854864
0.00258731	0.000338165
0.0485436	4.41084e-05
0.00209243	0.00305819
0.00389696	2.73052e-05
0.000468539	0.0015585
0.0197144	0.00150809
0.000270962	0.0161962
0.00201716	0.000371771
0.00812698	0.000306659
0.000163706	0.000961984
0.00258919	0.00545895
0.00282629	0.000165932
0.012754	0.000611217
0.0274726	0.00126024
0.00517086	0.00169292
0.0473431	0.000987189
0.0121086	0.000327663
0.00345477	0.000394876
0.00361659	0.000474691
0.00462517	0.000932579
0.00241043	0.000457888
0.00154486	8.40161e-06
0.00915815	0.000640623
0.000914497	0.0126675
0.0928892	0.000436884
0.00177443	5.88113e-05
0.0578617	0.000405378
0.163176	0.00112582
0.00379347	0.00569419
0.006441	0.0158391
0.373574	0.00144088
0.00477571	0.000556607
0.00806112	0.00528041
0.015044	0.00129385
0.000989765	0.000714137
0.00113842	0.000239446
0.0568588	0.00211511
0.410993	0.00400127
0.0381078	0.0015753
0.00576924	0.000386474
0.00103869	0.000880069
0.00464775	0.000817057
0.00363917	0.00274733
0.00207926	0.00144298
0.00166717	0.000880069
0.00375019	0.000735141
0.00482275	0.00111321
0.0113146	0.000237345
0.0936532	0.001046
0.00299752	0.0067822
0.000667997	0.00226633
0.0619675	0.001025
0.00122686	0.000382273
0.00138492	0.000123924
0.00177819	0.000567109
0.092097	0.000193237
0.00375584	0.00170973
0.005455	0.000898972
0.020277
0.00941405
0.00189109
0.00504103
0.00871219
0.0311983
0.017319
0.00549075
0.00337762
0.00230506
0.0039647
0.00727646
0.115573
0.00969819
0.00207361
0.00154298
0.00701679
0.00705066
0.00706948
0.000959658
0.0259183
0.0121613
0.0217974
0.00262871
0.0180209
0.014822
0.00299752
0.00118358
0.00318757
0.00806865
0.0190332
0.0222791
0.00175937
0.00509559
0.00469856
0.00260801
0.0937153
0.00174244
0.00287145
0.0275967
0.332922
0.00141502
0.000543806
0.0782121
0.00126449
0.0220138
0.0293204
0.00120428
0.00916191
0.00225425
0.0021263
0.00675712
0.0030408
0.0028865
0.0114369
0.00323649
0.0861208
0.00568832
0.0303553
0.00340584
0.00173491
0.035577
0.0151701
0.000613428
0.0146169
0.0593991
0.000986001
0.00552274
0.0182335
0.0181676
0.000491119
0.0231522
0.000528753
0.0070883
0.000788425
0.00570714
0.00734985
0.00213759
0.0526325
0.0577187
0.000291661
0.00103869
0.00521038
0.00439561
0.0713459
0.0151099
0.0126298
0.00754178
0.00775629
0.00718238
0.00402492
0.0117662
0.00514264
0.00281311
0.00510312
0.0060816
0.00168599
0.00160884
0.00702996
0.00061531
0.00367681
0.000993528
0.00397223
0.0141691
0.00221474
0.0286938
0.0731447
0.0106296
0.031458
0.00291096
0.00940088
0.031584
0.0237863
0.0339738
0.00236527
0.00120428
0.0362958
0.00182899
0.00760011
0.0230506
0.00925223
0.00833961
0.0132884
0.0437604
0.10553
0.015522
0.00144701
0.00350557
0.00523296
0.0178176
0.0552744
0.00298247
0.00086181
0.101675
0.016444
0.00163142
0.00397223
0.000579558
0.000688696
0.00114218
0.00754366
0.00416793
0.00645229
0.00978286
0.00276419
0.00231071
0.00346794
0.345116
0.00297118
0.000551333
0.0113861
0.0019927
0.00661976
0.00129648
0.0233178
0.0164948
0.000222038
0.000647299
0.127627
0.00199458
0.00255532
0.0130758
0.112363
0.00428271
0.00067176
0.0364444
0.00157685
0.0162276
0.000946486
0.0321899
0.00149217
0.00164271
0.00394589
0.203163
0.00569585
0.0168975
0.0032873
0.0013247
0.00912992
0.00430529
0.0372987
0.000743264
0.00258543
0.0234627
0.0032252
0.00656143
0.00558671
0.00816085
0.00367304
0.0130551
0.0418637
0.0116344
0.00226555
0.00185722
0.00254403
0.0140957
0.00399105
0.00192496
0.0559989
0.0172889
0.231833
0.00215264
0.0209299
0.0082794
0.00923718
0.00312171
0.00728023
0.000993528
0.00481522
0.00126073
0.0235812
0.102913
0.000677406
0.00293731
0.000667997
0.00141691
0.0013153
0.243689
0.00149406
0.000822295
0.00520661
0.00376525
0.00513511
0.00355826
0.000733856
0.0144156
0.0151494
0.00207361
0.000739501
0.00202657
0.0121801
0.0101441
0.0132038
0.0122196
0.0029994
0.00134164
0.0189542
0.0265411
0.00137363
0.00173115
0.000754554
0.00652191
0.0570037
0.00116664
0.120623
0.0543392
0.000523108
0.00250452
0.00968125
0.00722754
0.000784661
0.00360154
0.000869337
0.00658024
0.0025478
0.010671
0.00148277
0.0217598
0.0466902
0.00739313
0.000696222
0.00712593
0.00664046
0.0706967
0.00196824
0.00125696
0.000955894
0.0137908
0.00129836
0.000365046
0.00529505
0.000302951
0.0244487
0.0282026
0.0134898
0.000652944
0.0030916
0.00542301
0.00183276
0.000619073
0.000502409
0.00268704
0.00136798
0.00141879
0.0225237
0.00235775
0.0219329
0.0052179
0.00392331
0.0136535
0.0034717
0.000383863
0.00775629
0.00521414
0.00535339
0.0189297
0.00374455
0.00360718
0.000799715
0.0067383
0.00633562
0.00677782
0.00242361
0.00528188
0.00176878
0.00444265
0.0441593
0.00263624
0.0127522
0.0114726
0.0161279
0.00252334
0.0202281
0.00591789
0.00733103
0.0268083
0.023521
0.00112148
0.0161994
0.0317139
0.000284134
0.000237092
0.00022392
0.00251016
0.00209431
0.000577676
0.00146207
0.0153489
0.0203222
0.0136478
0.00800656
0.000944604
0.00035752
0.0349485
0.00382546
0.000378218
0.00122874
0.000688696
0.00059273
0.00177066
0.00117041
0.00493189
0.000515581
0.013104
0.0136554
0.00293542
0.0123156
0.0142481
0.00195507
0.00240291
0.00711088
0.000758318
0.019291
0.00314994
0.00381417
0.00151287
0.00426954
0.000203222
0.00244242
0.00339832
0.00238597
0.000562623
0.00185346
0.000551333
0.000398917
0.00117981
0.000193813
0.000263435

## Sheet: LENGTH 3D
Length3d (nm) C4	Length3d (nm) C3
1.39777	0.429027
1.50948	0.290266
0.938241	0.330761
0.600651	0.567984
0.393573	2.13137
0.309399	0.974716
0.493334	0.498569
0.434529	0.824959
0.336701	0.104162
0.765711	0.234133
0.205755	0.299719
0.303567	0.430104
1.47113	0.143542
0.335754	0.066212
0.644896	0.408239
0.323998	0.138751
0.457365	0.179686
0.0770579	0.226632
1.06037	0.139262
1.13777	0.385105
0.370083	0.420749
0.616968	0.372201
0.439981	0.191598
1.37329	0.157187
0.786012	0.312492
0.737451	0.401982
0.341499	0.216237
0.696474	0.606232
2.12188	0.660534
0.520816	1.1406
0.352594	0.318952
0.515349	0.343135
0.251709	0.170495
0.874912	0.723173
0.162289	0.324313
0.746825	0.401014
0.161862	0.223214
0.491501	0.992412
1.13428	0.162543
0.706799	0.46866
0.368436	0.115073
0.50765	0.303889
0.18726	0.166836
0.902152	0.501561
4.32503	0.135854
0.172608	0.432608
0.736881	0.281957
0.459401	0.199668
0.981793	0.126052
3.51756	0.482725
0.393864	0.121618
1.14372	0.295732
0.214253	0.275329
9.83384	0.518285
0.782856	0.305205
0.820831	0.230251
1.39578	0.557187
2.35131	0.156397
1.63871	0.316203
0.269544	0.150632
0.42121	0.353045
0.241688	0.308353
0.45906	0.378888
0.784294	0.183463
0.440047	0.455017
0.217927	0.204218
0.167605	0.976032
0.409681	0.57999
0.207926	0.151195
0.17629	0.254219
0.169856	1.05209
0.367603	0.302049
0.375297	0.266286
0.213301	0.336072
0.40181	0.0767798
0.460945	0.280809
0.873439	0.271283
0.121212	0.121213
0.264749	0.309815
0.387261	0.110273
0.328168	0.373069
0.384181	0.168963
0.175935	0.249552
0.303885	0.19026
0.236316	0.09243
0.185908	0.723345
0.466809	0.276899
0.115983	0.443036
0.121525	0.442137
0.0834552	0.223096
0.186378	0.238263
0.3571	0.145175
0.123444	0.193408
0.371895	0.182369
0.123673	0.520197
0.312941	0.242274
0.142534	0.693436
0.351915	0.367473
0.253057	0.485817
0.264006	0.282114
0.738351	0.236933
0.313097	0.485099
0.424729	0.131026
0.162088	0.180105
0.231558	0.147448
0.528907	0.314278
0.837022	0.679169
1.10753	1.77667
0.242017	0.21836
0.0456551	0.264675
1.65308	0.188652
0.7242	0.377241
0.16969	0.184203
0.447354	0.21514
1.03073	0.547418
0.150836	0.240602
0.190793	0.411819
0.766376	0.726392
1.05289	0.331301
0.430828	0.28127
0.180238	0.212835
0.298164	0.205124
0.281546	0.225102
0.233329	0.157852
0.363757	2.8619
0.163813	0.293754
0.241649	0.170903
0.130184	0.776131
0.640028	0.137612
0.379476	0.195983
0.35499	0.327474
0.306778	0.133119
0.41902	0.180286
0.254223	0.535302
0.419703	0.206476
0.919214	0.194992
0.187874	0.212033
1.25511	0.226611
0.308109	0.286211
0.242427	0.16216
0.10213	0.176296
0.39298	0.128339
0.307337	0.164405
0.276619	0.910869
4.49179	0.334063
0.369018	0.235752
0.18499	0.262846
0.108949	0.765538
0.299328	0.197042
0.568489	0.143445
0.118202	0.193364
0.105857	0.324578
0.298272	0.246135
0.751452	0.244172
0.188145	0.213003
1.16999	0.182495
0.220288	0.217331
0.405379	0.384908
0.167156	0.402094
0.333377	0.223148
1.55256	0.0847935
0.737242	0.203976
0.0878193	0.171207
0.374228	0.121743
1.05	0.315764
0.168493	0.19924
0.233591	0.389702
0.889762	0.76814
0.629252	0.344697
0.274994	1.50211
1.58585	0.322991
0.321901	0.549187
0.231301	0.0777805
0.422732	0.279321
0.360587	0.650631
0.363131	0.224938
1.02533	0.376404
0.433199	0.235684
1.16848	0.252104
0.758365	0.137732
1.93115	0.173466
0.392908	0.0995923
0.432561	0.223274
0.310657	0.912625
0.13276	0.426391
0.355838	0.0958177
0.347814	0.170935
0.718597	0.130602
0.213672	0.466403
0.267705	0.13412
0.463357	0.203976
0.462464	0.139286
0.868485	0.142377
0.570639	0.367125
0.0293344	0.803045
0.959543	0.153972
0.784629	0.183074
0.263517	0.426692
0.291203	0.542489
0.279256	0.245732
0.139549	2.73316
0.34529	0.297378
0.673594	0.348346
0.253804	0.128538
0.177101	0.621373
0.329378	1.30131
0.224353	0.454005
0.679547	0.0761832
0.521722	0.0776827
0.456469	0.363732
0.933839	0.0758613
0.779703	0.19494
0.327548	0.151057
0.203324	0.160065
0.373972	0.0766613
0.198131	0.348072
1.21606	0.323131
0.18592	0.120487
0.852124	0.152468
0.30827	0.19238
0.669512	0.201913
0.142675	0.39782
0.217549	0.267608
0.405984	0.301829
0.319791	0.347024
0.876141	0.277087
0.366855	0.427043
0.512411	0.269285
0.393127	0.480053
0.336211	1.0609
0.116921	0.647518
0.414404	0.333729
0.131669	0.841695
0.452391	0.49613
0.138376	0.378808
0.0995268	0.387057
0.450022	0.220969
0.112851	0.480606
0.93494	0.191474
0.135049	0.186275
0.134285	0.0379299
0.485256	0.414381
0.627818	0.135152
0.0690389	0.108887
0.164219	0.378281
0.457281	0.0126799
2.5401	0.157158
0.155914	0.185585
0.497765	0.962156
0.422836	0.0126799
0.656117	0.524689
0.34853	0.0361081
0.3534	0.452931
0.672348	0.200376
0.3143	0.105726
0.554833	0.317102
0.483823	0.331426
0.738633	0.136441
0.36837	0.316368
0.303699	0.60432
0.535787	0.207545
1.2298	0.458962
0.650767	0.187387
0.209639	0.255497
1.11733	0.268306
0.236296	0.228433
3.34753	3.75886
0.923576	0.305057
0.884104	0.203799
0.208623	0.366737
0.386974	0.973587
0.400175	0.504381
0.776417	0.207285
0.135172	4.17319
0.223765	0.188618
0.618943	0.264089
0.496327	0.522532
0.414929	0.158368
0.182976	0.285419
0.262223	0.182192
0.780783	0.603943
0.213672	0.102223
0.117635	0.154591
0.534162	0.271886
0.671301	0.161406
0.410856	0.13859
0.328974	0.122204
0.579925	0.684638
0.483481	0.203799
0.295285	0.224306
0.456857	0.391867
0.340981	1.12183
1.96045	0.231891
0.291814	0.209499
0.231308	0.297634
0.328164	0.425368
0.527086	0.809845
0.310461	0.309332
2.85047	0.270111
0.701873	0.329037
0.157334	0.165126
0.510696	0.450676
0.148768	0.303469
0.284433	0.206704
0.424008	0.237282
0.181862	0.1865
0.324522	0.953772
0.282244	0.173706
0.648614	0.621661
0.727908	0.206463
0.3801	0.129534
0.500387	0.508934
0.402403	0.319933
0.191667	0.335485
2.80279	0.268907
0.968167	0.412549
0.604408	0.161919
1.26806	1.25308
1.88508	0.31073
0.27205	0.550808
0.35891	0.436476
0.592613	0.1533
0.368075	0.965118
0.511835	0.149235
1.42285	0.296953
0.270396	0.350354
0.497324	0.440507
0.600319	0.13099
0.102028	0.313039
0.333798	0.228455
0.110805	0.131875
0.21619	0.16238
0.145138	0.258665
0.185542	0.17152
0.616592	0.160097
0.375921	0.200458
0.267919	0.30751
0.404664	0.199425
1.69016	0.301574
1.91055	0.234133
0.381304	0.307159
0.596683	0.132424
0.753551	0.113566
0.493458	0.281545
0.437928	0.257046
0.530817	0.140326
0.234612	0.29642
0.4037	0.306055
0.562158	0.472114
1.27973	0.304733
0.257543	0.218161
1.08467	0.199185
1.03789	0.519062
0.143345	0.414148
0.287086	0.460638
0.609317	0.428156
2.77369	0.693018
0.641767	0.0822319
0.410079	0.232681
0.363982	0.198865
1.20501	0.0997345
0.222416	0.413868
0.397589	0.259638
0.558954	0.246966
0.490749	0.365284
1.42958	0.187413
1.6565	0.177383
0.383902	0.42798
1.59541	0.420325
1.29049	0.278878
0.22987	0.247372
4.03573	0.164224
0.344045	0.270344
0.593534	0.151608
0.288045	0.21803
0.351999	0.280445
0.35349	0.213829
0.147682	0.526906
0.164965	0.515115
0.170437	0.202299
1.25642	0.143895
0.418938	0.548228
0.552051	0.227411
0.564905	0.512817
0.151407	0.186284
1.81716	0.322817
4.40898	0.347732
1.01822	0.50611
0.683897	0.283779
1.05526	0.538981
0.498701	0.587649
0.373933	0.39867
7.5544	0.34522
0.36375	0.325552
2.72421	0.114823
0.28225	0.238095
0.398557	0.401861
0.316258	0.720069
0.441026	0.551035
0.406924	0.256171
0.79443	0.760969
0.430705	0.169394
1.54966	0.251092
1.06158	0.205556
0.405653	0.147961
0.401381	0.142921
0.224702	0.312692
0.261368	0.146822
0.460223	0.11292
0.54011	0.374148
0.263966	0.165381
2.0983	0.503389
0.257346	0.0633586
1.03997	0.39163
0.656579	0.385909
0.505284	0.433562
0.288785	0.173587
0.394139	0.107568
1.80484	1.62846
0.456857	0.103111
0.658751	0.434719
0.393127	0.543835
0.232747	0.153176
0.547737	0.112478
0.730801	0.281393
0.330855	0.452548
1.05412	0.484852
0.763196	0.15678
0.393288	0.430958
0.202564	0.283564
0.545782	0.155616
0.290746	0.163842
0.618867	0.351264
0.423629	0.277964
1.16413	0.189164
0.634123	0.546009
0.267766	0.205798
0.692073	0.172107
0.280591	0.160087
0.371886	0.217567
0.601643	0.25538
0.371901	0.422511
0.80858	0.298258
0.504827	0.40919
0.20316	0.187347
0.376251	0.43307
0.303406	0.121608
0.735231	0.248191
0.462245	0.821961
1.456	0.278871
0.168478	0.491878
0.511189	0.120953
1.35579	0.137452
0.298946	0.49746
2.26725	0.23571
0.670926	0.652452
0.207128	0.165823
1.131	0.196115
0.425729	0.193232
3.94065	0.150721
0.301019	0.326622
0.265505	0.6619
0.304396	0.43122
0.305932	0.334885
0.352299	0.246599
0.251522	0.223483
1.42334	0.113746
0.43888	0.15986
0.168279	0.141041
0.442456	0.239824
0.493582	0.36636
0.304396	0.30358
2.34956	0.799569
0.253932	0.249379
0.607889	0.13412
0.755802	0.328632
0.406919	0.157381
0.222165	0.218966
0.25647	0.217268
0.623847	0.158883
1.30144	0.197619
0.269043	0.180345
0.756852	0.493327
0.372597	0.118611
0.310348	0.185883
0.624568	0.382534
0.572953	0.495509
0.618552	0.339194
0.234691	1.07957
0.355723	0.267836
0.492809	0.739033
0.438113	0.277467
0.195629	0.482828
0.270262	0.387896
0.390434	0.495381
0.306021	0.419617
0.169628	0.446151
0.909177	0.18701
0.59349	0.170901
0.565629	0.113534
0.87917	0.108209
1.22482	0.398339
0.40597	0.230436
1.32317	0.245792
1.56758	0.213016
0.224786	0.541222
0.350674	0.213821
0.851558	0.12344
0.315285	0.156364
0.56395	0.194851
0.843806	0.187951
0.148324	0.516502
1.57093	0.261636
1.25344	0.420266
0.321828	0.0926717
1.76885	0.75053
0.387765	0.146139
0.39708	0.0921321
0.50041	0.182248
0.417396	0.262332
0.638144	0.135926
0.397477	0.113966
1.11333	0.127874
0.312543	0.212901
0.794155	0.0944937
0.347514	0.127083
0.244072	0.241062
1.40762	0.468526
0.459494	0.236008
0.535847	0.436947
0.542172	0.146955
1.12117	0.141787
0.0743844	0.0816852
0.275398	0.242033
0.706315	0.0694884
0.995368	0.315802
0.656895	0.161684
1.25551	0.0794413
0.258845	0.548641
0.440144	0.0785958
0.150677	0.373228
0.744459	0.454713
0.137582	0.645296
0.39876	0.180793
0.455992	0.178548
0.263058	0.276012
0.46094	0.419702
0.384913	0.136732
0.58061	0.210512
0.94463	0.233441
0.50586	0.3674
1.29764	0.251168
0.49404	0.156397
0.47471	0.20307
0.32786	0.206223
0.384949	0.269883
0.303972	0.219654
0.27529	0.0455265
0.546688	0.26445
0.230117	0.878107
1.96667	0.167774
0.360439	0.100807
1.45376	0.171567
2.22338	0.27492
0.536081	0.528148
0.679022	0.814972
2.92498	0.429676
0.459739	0.27571
0.623993	0.596931
0.903037	0.309569
0.22814	0.243861
0.283007	0.125262
1.42514	0.390651
2.73401	0.397995
1.19898	0.324185
0.65722	0.239465
0.329754	0.27412
0.505454	0.209317
0.778654	0.361452
0.546688	0.323892
0.233558	0.264322
0.412203	0.239545
0.500409	0.348511
0.489749	0.117353
1.25512	0.241539
0.342836	0.512999
0.363493	0.395008
1.15579	0.2893
0.405313	0.188109
0.28967	0.112759
0.28103	0.20196
1.24086	0.154645
0.481749	0.308522
0.51646	0.40164
0.990392
0.428106
0.35788
0.799304
0.759577
0.828757
1.09993
0.459582
0.40428
0.382492
0.331073
0.426421
2.04799
0.436617
0.31813
0.22534
0.574788
0.935989
0.665921
0.262555
1.0275
0.489095
1.01241
0.366059
0.997569
0.855959
0.41031
0.272269
0.308906
0.656823
0.66863
0.552969
0.360791
0.423178
0.714399
0.486783
2.50928
0.259625
0.330591
0.670044
1.99069
0.340042
0.233093
1.68964
0.411531
0.997748
0.819481
0.306546
0.641644
0.295293
0.354977
0.477175
0.448925
0.36645
0.451548
0.267788
1.13562
0.384683
1.29538
0.331447
0.303601
0.916097
0.59491
0.250904
0.784458
0.93037
0.231442
0.557224
0.720398
0.649005
0.223765
0.70005
0.171215
0.453896
0.246245
0.471871
0.513576
0.368651
1.05873
1.72664
0.155209
0.344024
0.50527
0.490431
1.76122
0.724724
0.840758
0.499378
0.670662
0.453158
0.339113
0.564376
0.737006
0.391242
0.386731
0.518429
0.269359
0.258593
0.780804
0.19667
0.319453
0.36645
0.422553
0.650326
0.419717
1.1386
1.20355
0.811146
0.862423
0.383473
0.44668
0.755192
0.952833
0.865207
0.284638
0.268134
0.763258
0.303612
0.437336
0.848245
0.574706
0.395636
0.744377
1.19621
1.78707
0.600578
0.363713
0.609842
0.435801
0.843929
1.16842
0.363702
0.188233
1.6243
0.893039
0.312877
0.418103
0.211148
0.189672
0.544852
0.476507
0.381762
0.482075
0.579789
0.392602
0.302834
0.290228
2.34568
0.42593
0.20915
0.877706
0.308994
0.415437
0.258063
0.94254
0.768181
0.122256
0.24416
2.08778
0.216197
0.276719
1.05092
1.6128
0.359442
0.2027
1.23656
0.260448
0.617542
0.29622
1.04999
0.271169
0.250031
0.418509
1.88044
0.644454
0.724081
0.437418
0.348441
0.742069
0.475366
0.842128
0.208042
0.337501
0.992105
0.292372
0.464952
0.395852
0.526408
0.540855
0.664876
1.16501
0.67387
0.386051
0.478587
0.324785
0.865275
0.353924
0.337144
1.73314
1.22881
1.47403
0.312357
0.671694
0.745426
0.512537
0.321697
0.448557
0.274852
0.564583
0.264068
0.854859
1.3262
0.231442
0.439411
0.170678
0.353399
0.255336
1.94704
0.337323
0.240197
0.336956
0.424293
0.416571
0.357418
0.201356
0.909888
0.563084
0.353342
0.255662
0.272794
0.843958
0.831483
0.68779
0.916963
0.317432
0.260155
0.547734
0.915257
0.232509
0.404203
0.330498
0.664253
1.24184
0.475269
1.88053
0.949667
0.205516
0.40218
0.635137
0.5006
0.258034
0.505246
0.315126
0.358918
0.307423
0.658799
0.674102
0.809681
0.849459
0.518995
0.26123
0.493582
0.525852
1.65193
0.278462
0.339076
0.268315
0.802081
0.257957
0.20416
0.328168
0.162363
0.984052
0.735626
0.521536
0.233876
0.352592
0.74872
0.349859
0.186036
0.197657
0.40983
0.219742
0.318509
1.05867
0.398296
0.67844
0.439022
0.394735
0.645262
0.374869
0.165236
0.490563
0.621843
0.420446
0.731204
0.679504
0.317573
0.224731
0.42813
0.670087
0.473945
0.378275
0.416035
0.28039
0.418754
0.957237
0.421671
0.626086
0.587525
0.61909
0.36681
0.710387
0.453137
0.467435
1.00349
0.717148
0.288045
0.583536
0.99595
0.178532
0.155547
0.188938
0.472108
0.341989
0.309895
0.244891
0.507279
1.1453
0.772616
0.535868
0.408565
0.17306
1.2096
0.381176
0.172035
0.31655
0.227609
0.341583
0.271664
0.255211
0.390215
0.156178
0.610991
0.635254
0.523743
0.587887
0.587691
0.398782
0.296381
0.467233
0.216196
0.846837
0.329669
0.557538
0.349672
0.323675
0.159209
0.312707
0.325428
0.328898
0.174404
0.30598
0.206255
0.190573
0.41755
0.227241
0.209858
9.83384

## Sheet: ELONGATION
Elongation C4	Elongation C3
0.198722	0.591495
0.143674	0.622587
0.115505	0.752475
0.740407	0.477482
0.293376	0.0553488
0.440387	0.211818
0.0739436	0.723081
0.414192	0.600009
0.177239	0.580887
0.379565	0.341134
0.271018	0.496906
0.406315	0.434058
0.472467	0.609692
0.593576	0.611858
0.454762	0.647077
0.247744	0.122271
0.387222	0.672829
0.641305	0.410578
0.442725	0.806381
0.369397	0.116971
0.332558	0.397405
0.221361	0.24177
0.48033	0.553302
0.108114	0.10651
0.248732	0.390775
0.678899	0.66082
0.203165	0.458983
0.346196	0.360005
0.420993	0.820576
0.677287	0.246955
0.301073	0.242627
0.431514	0.541384
0.228757	0.313407
0.341207	0.153439
0.388592	0.174179
0.287764	0.383415
0.714018	0.180485
0.284555	0.197796
0.169295	0.61233
0.380208	0.582712
0.221557	0.826046
0.141917	0.818362
0.660807	0.612506
0.848667	0.447973
0.763388	0.394687
0.528215	0.0343754
0.107403	0.224287
0.195007	0.369785
0.136319	0.134062
0.390316	0.211938
0.670693	0.639795
0.414703	0.131201
0.326649	0.837031
0.380465	0.455133
0.162417	0.108855
0.246469	0.644275
0.514635	0.331047
0.173668	0.647479
0.360308	0.443663
0.334495	0.201596
0.175508	0.315654
0.306726	0.467417
0.28331	0.213009
0.328546	0.166887
0.294011	0.0452558
0.323757	0.357642
0.567999	0.1402
0.670473	0.299815
0.327799	0.772024
0.518296	0.0961435
0.719317	0.167677
0.173706	0.524942
0.330497	0.651669
0.198225	0.133566
0.178611	0.766887
0.451894	0.293751
0.527273	0.18737
0.31733	0.860396
0.680811	0.51712
0.119691	0.477854
0.343691	0.528583
0.352598	0.246295
0.512623	0.867445
0.873031	0.377745
0.326561	0.366821
0.271967	0.264887
0.26747	0.400464
0.339585	0.17564
0.76497	0.363891
0.512259	0.362747
0.357366	0.500341
0.263447	0.262983
0.571097	0.486379
0.0688069	0.399596
0.294327	0.0988095
0.33677	0.36522
0.735923	0.70963
0.304202	0.570299
0.690757	0.229976
0.0964159	0.235814
0.0384921	0.385614
0.162522	0.369079
0.416518	0.20766
0.431354	0.620835
0.787606	0.637507
0.275463	0.208674
0.0857866	0.204021
0.0342167	0.0872331
0.349946	0.250635
0.846159	0.547057
0.0804512	0.322254
0.0580251	0.492844
0.624439	0.189945
0.311497	0.38488
0.275301	0.184546
0.524044	0.561788
0.276693	0.230708
0.0972868	0.137044
0.204119	0.278756
0.448659	0.18641
0.387264	0.715123
0.144036	0.372463
0.164949	0.195594
0.0720486	0.256345
0.260402	0.012867
0.591519	0.0923454
0.191766	0.701035
0.270392	0.150649
0.538333	0.45452
0.289137	0.662313
0.247047	0.102995
0.217739	0.585531
0.617348	0.216702
0.264723	0.34837
0.364567	0.646291
0.187292	0.132816
0.116404	0.239148
0.149659	0.482531
0.151883	0.293305
0.049793	0.883786
0.578362	0.283319
0.306631	0.33799
0.119149	0.220689
0.574075	0.159423
0.38005	0.573345
0.185002	0.563578
0.0633227	0.115128
0.288008	0.110745
0.216879	0.670576
0.116246	0.28136
0.926754	0.468585
0.441189	0.869352
0.236891	0.27525
0.463812	0.686993
0.359042	0.244399
0.0113848	0.505757
0.106048	0.659079
0.290973	0.271722
0.259144	0.512093
0.208056	0.175032
0.363191	0.502406
0.304136	0.257688
0.190947	0.227596
0.663237	0.587891
0.632109	0.24934
0.125761	0.304195
0.259217	0.0928462
0.196979	0.283004
0.269191	0.140597
0.407599	0.58232
0.47849	0.160086
0.940854	0.255016
0.140779	0.312442
0.171344	0.374312
0.435015	0.337296
0.61302	0.110909
0.182703	0.0903935
0.154703	0.204361
0.533942	0.299943
0.182546	0.437227
0.299868	0.144761
0.519574	0.563429
0.257025	0.25666
0.392679	0.465446
0.40382	0.27774
0.250367	0.913416
0.232283	0.294257
0.173434	0.292773
0.46602	0.407529
0.406771	0.431502
0.396943	0.683639
0.525279	0.378725
0.0818686	0.101286
0.449663	0.232922
0	0.250101
0.29576	0.260615
0.264854	0.850904
0.119549	0.106137
0.375239	0.665526
0.568018	0.243039
0.713585	0.0411837
0.374179	0.184648
0.119068	0.193584
0.0406339	0.507519
0.12424	0.388538
0.224993	0.418968
0.59576	0.206494
0.176245	0.528
0.239211	0.0735681
0.677634	0.190827
0.0124335	0.362307
0.232254	0.303432
0.237297	0.605489
0.590844	0.953757
0.117687	0.283316
0.536067	0.473447
0.541684	0.396199
0.416306	0.246839
0.207232	0.253812
0.444162	0.434427
0.58991	0.610029
0.448466	0.337502
0.581735	0.225144
0.496135	0.0723419
0.326899	0.13567
0.456819	0.358689
0.419209	0.220752
0.164203	0.32325
0.150526	0.0958852
0.0479539	0.108777
0.397234	0.223806
0.345091	0.586329
0.580774	0.296084
0.174224	0.636264
0.623414	0.326683
0.151187	0.391003
0.561307	0.318686
0.518997	0.1416
0.216609	0.651669
0.106695	0.508611
0.436665	0.511809
0.264041	0.112496
0.347599	0.533542
0.103372	0.154021
0.398052	0.23881
0.182592	1
0.0370668	0.214114
0.496617	0.811603
0.173311	0.0489566
0.260033	1
0.226796	0.235393
0.511456	0.477056
0.257918	0.349175
0.124789	0.198442
0.634962	0.748172
0.430273	0.415457
0.359782	0.194499
0.234615	0.287164
0.379118	0.36937
0.274094	0.459288
0.116098	0.366423
0.0762578	0.260409
0.113258	0.404877
0.369248	0.373155
0.161939	0.238318
0.578982	0.511254
0.308444	0.0425072
0.207517	0.938286
0.209619	0.306131
0.48243	0.188315
0.17309	0.084741
0.649807	0.197791
0.16073	0.6083
0.353025	0.0315188
0.421553	0.918774
0.808232	0.409284
0.555391	0.134205
0.297754	0.314616
0.812698	0.557491
0.511511	0.160878
0.357533	0.272737
0.156252	0.463527
0.532055	0.348474
0.112732	0.303193
0.113268	0.305842
0.38467	0.546153
0.169749	0.488209
0.148562	0.259669
0.211923	0.282349
0.365338	0.14907
0.0377874	0.379938
0.400114	0.0446656
0.0754979	0.427131
0.507243	0.128989
0.406404	0.35198
0.235675	0.334969
0.0589731	0.0941671
0.415376	0.412504
0.35578	0.361889
0.0633183	0.645417
0.229469	0.447241
0.355675	0.343295
0.558753	0.41431
0.393664	0.277316
0.464253	0.388488
0.262457	0.282589
0.458263	0.0521825
0.707969	0.434379
0.373304	0.525646
0.415912	0.295599
0.370812	0.376381
0.605964	0.208637
0.164836	0.699574
0.173337	0.408574
0.447488	0.300078
0.183424	0.399598
0.200173	0.162223
0.280656	0.223985
0.115733	0.205642
0.547196	0.499194
0.228669	0.138168
0.962156	0.0310907
0.585685	0.594207
0.195603	0.366322
0.165191	0.107851
0.311213	0.154814
0.101593	0.120469
0.31223	0.699166
0.275482	0.255965
0.662609	0.401934
0.871978	0.241318
0.527651	0.671223
0.169726	0.183505
0.197319	0.375745
0.0654501	0.588532
0.500021	0.211984
0.299576	0.0707703
0.377629	0.133603
0.710722	0.236675
0.128866	0.207474
0.316777	0.586238
0.121419	0.498572
0.520578	0.633455
0.348915	0.571946
0.745512	0.255303
0.481357	0.377639
0.747711	0.651666
0.218303	0.359094
0.364237	0.0847503
0.290333	0.243323
0.648641	0.761149
0.436411	0.181857
0.238324	0.120159
0.246388	0.123799
0.383881	0.196044
0.276421	0.473106
0.118632	0.065837
0.585577	0.216688
0.229175	0.654346
0.197003	0.691861
0.124505	0.555354
0.790025	0.456005
0.212688	0.407304
0.206214	0.310824
0.170921	0.501038
0.0644483	0.655948
0.421544	0.527081
0.511884	0.208369
0.0171277	0.319329
0.00694492	0.519801
0.33128	0.252258
0.294813	0.166635
0.438363	0.161071
0.0959215	0.352313
0.254726	0.188034
0.40512	0.268597
0.302887	0.701005
0.457657	0.384511
0.414243	0.132015
0.349244	0.577542
0.191947	0.411891
0.238354	0.240338
0.321976	0.717058
0.152099	0.105498
0.333796	0.477508
0.335632	0.269092
0.177726	0.840405
0.0664451	0.449501
0.0277334	0.305512
0.629828	0.193357
0.270151	0.135381
0.202959	0.394753
0.11152	0.689464
0.67662	0.0801881
0.16657	0.253546
0.685125	0.661694
0.357272	0.439238
0.182318	0.145199
0.41764	0.212709
0.417982	0.423498
0.051252	0.261452
0.132735	0.114958
0.0828421	0.0909668
0.818673	0.36167
0.298045	0.68254
0.136203	0.791015
0.458077	0.0986842
0.269161	0.644301
0.168641	0.333814
0.240267	0.416347
0.597743	0.241962
0.355868	0.238512
0.35432	0.157495
0.866044	0.478161
0.137822	0.530653
0.278619	0.436419
0.262352	0.42726
0.0868324	0.434271
0.160371	0.0347373
0.409809	0.30429
0.0962972	0.114988
0.471908	0.1218
0.545808	0.246857
0.0929726	0.99823
0.180757	0.199164
0.317818	0.0777395
0.492345	0.288841
0.117341	0.9742
0.22137	0.495836
0.670707	0.422045
0.642021	0.786758
0.549716	0.204812
0.352469	0.511851
0.552726	0.31925
0.221133	0.500722
0.733311	0.0407489
0.72675	0.193128
0.142	0.453087
0.580994	0.569342
0.13916	0.548134
0.194392	0.131748
0.0953705	0.378483
0.23385	0.456178
0.292695	0.726098
0.873498	0.108369
0.0455722	0.0660174
0.188473	0.573467
0.305794	0.354364
0.572062	0.600446
0.219643	0.728503
0.658816	0.182235
0.709884	0.430435
0.332822	0.523309
0.0699613	0.0919562
0.772678	0.170073
0.243023	0.315089
0.242506	0.225605
0.231994	0.176652
0.118484	0.54066
0.158531	0.338441
0.899613	0.121227
0.395383	0.132194
0.313863	0.143883
0.554388	0.344355
0.307318	0.3792
0.313377	0.482586
0.346916	0.205587
0.861346	0.247219
0.628695	0.665624
0.287017	0.346848
0.154799	0.230186
0.459934	0.218519
0.206175	0.0945416
0.428593	0.693073
0.281366	0.846377
0.455073	0.815819
0.0872829	0.846884
0.398196	0.470744
0.270048	0.208243
0.173273	0.358586
0.727421	0.120766
0.2343	0.227491
0.30336	0.0393449
0.384288	0.215201
0.299889	0.594589
0.111628	0.290146
0.268288	0.0955954
0.36244	0.0909637
0.531912	0.180408
0.452216	0.3327
0.331545	0.241363
0.190327	0.130408
0.442112	0.270062
0.579873	0.275961
0.635352	0.157328
0.168267	0.427136
0.687446	0.194621
0.732569	0.774741
0.442797	0.482607
0.164781	0.773197
0.257227	0.146888
0.0231419	0.270892
0.132235	0.393503
0.404327	0.54635
0.406094	0.61606
0.606223	0.0814502
0.320133	0.0591408
0.338407	0.21569
0.269533	0.603608
0.264334	0.438161
0.300193	0.358551
0.391981	0.0432981
0.847356	0.177709
0.231525	0.141934
0.207675	0.626144
0.162926	0.187354
0.673177	0.27773
0.863032	0.614946
0.0708994	0.474447
0.0604178	0.326734
0.253066	0.578615
0.664925	0.411446
0.232713	0.265226
0.520437	0.185356
0.152296	0.393518
0.206045	0.780295
0.48494	0.153819
0.0462827	0.091145
0.606096	0.300807
0.42269	0.353269
0.125554	0.59996
0.543825	0.604586
0.234768	0.990469
0.606815	0.2546
0.810508	0.282175
0.107173	0.197375
0.0541539	0.328392
0.277733	0.484302
0.677406	0.193327
0.479637	0.568412
0.742551	0.14159
0.35394	0.319806
0.789595	0.1583
0.11583	0.633584
0.233967	0.214284
0.0678625	0.189946
0.158893	0.392679
0.300234	0.43752
0.587246	0.487188
0.395946	0.359877
0.259822	0.331249
0.111622	0.143602
0.99108	0.361945
0.200245	0.285839
0.526338	0.30492
0.868031	0.212664
0.435079	0.223672
0.924957	0.238049
0.327593	0.173692
0.394626	0.0671976
0.231603	0.359512
0.191529	0.236625
0.339729	0.310645
0.0815389	0.364316
0.555036	0.547422
0.0864226	0.203451
0.181834	0.0406138
0.620696	0.0658273
0.0841799	0.140006
0.596696	0.322309
0.365027	0.729729
0.530243	0.443112
0.115198	0.109262
0.261719	0.180546
0.187952	0.194398
0.258397	0.169503
0.204012	0.261292
0.318656	0.67512
0.0217505	0.648012
0.0485157	0.434414
0.836707	0.462822
0.183525	0.126134
0.0949941	0.273108
0.388124	0.84595
0.460927	0.383263
0.370065	0.417931
0.157504	0.186603
0.209107	0.156769
0.0950488	0.879892
0.286248	0.60291
0.451136	0.385283
0.561876	0.325093
0.247263	0.342577
0.189981	0.613586
0.258366
0.59901
0.138863
0.120636
0.0751088
0.436074
0.0443935
0.548328
0.179039
0.292985
0.426111
0.387708
0.116173
0.546206
0.390938
0.698181
0.347631
0.0495462
0.0808885
0.508196
0.412137
0.304345
0.188867
0.164084
0.102512
0.184491
0.133814
0.326579
0.730907
0.114557
0.426397
0.816769
0.0997612
0.388139
0.0494398
0.167081
0.0357505
0.566588
0.821174
0.570864
0.4908
0.119075
0.90348
0.321452
0.339673
0.246733
0.608909
0.174785
0.355049
0.459993
0.293258
0.549657
0.274845
0.305579
0.947144
0.672495
0.548654
0.576959
0.142542
0.386285
0.21864
0.330897
0.857309
0.259418
0.148985
0.754174
0.333923
0.282734
0.495446
0.469881
0.178248
0.182953
0.360895
0.451454
0.258812
0.490619
0.543558
0.0930827
0.782009
0.0673031
0.235243
0.146355
0.435952
0.206245
0.446826
0.152626
0.165711
0.398214
0.144438
0.417052
0.500743
0.579294
0.173365
0.23884
0.536016
0.220713
0.508701
0.460942
0.092017
0.309851
0.683692
0.0549028
0.142552
0.232578
0.241268
0.0905955
0.426017
0.196157
0.610438
0.189195
0.634856
0.241333
0.140167
0.201679
0.724522
0.281947
0.819508
0.356059
0.384988
0.429651
0.175974
0.646853
0.198261
0.18058
0.736257
0.222038
0.156094
0.0962926
0.704438
0.384371
0.204349
0.284524
0.759599
0.414299
0.0991479
0.231312
0.58026
0.310827
0.36293
0.0205155
0.429042
0.695431
0.207056
0.177984
0.177929
0.445033
0.827167
0.580642
0.150973
0.495395
0.210369
0.255166
0.338379
0.521747
0.369286
0.119626
0.87618
0.562592
0.157596
0.766081
0.523041
0.246001
0.233034
0.622489
0.242236
0.170962
0.802579
0.421657
0.102688
0.469475
0.205295
0.521754
0.334243
0.717282
0.096368
0.442781
0.165182
0.0994378
0.186976
0.288968
0.458055
0.330054
0.314692
0.221922
0.738489
0.371564
0.640391
0.312483
0.344035
0.45735
0.385751
0.341925
0.153449
0.0872174
0.542333
0.27386
0.457413
0.208241
0.0421341
0.0663883
0.385862
0.52386
0.534734
0.101953
0.489577
0.48521
0.542755
0.942617
0.202521
0.428749
0.394521
0.646493
0.261689
0.228373
0.584714
0.127291
0.673968
0.403837
0.37525
0.24382
0.807427
0.151524
0.570012
0.398013
0.322226
0.523289
0.569929
0.114872
0.177229
0.422655
0.112738
0.0930506
0.177365
0.0897975
0.274582
0.327219
0.728564
0.133411
0.425559
0.346129
0.103985
0.147944
0.139185
0.0598547
0.478349
0.389046
0.499084
0.18291
0.711462
0.259443
0.4902
0.200655
0.092707
0.678535
0.684137
0.551891
0.026807
0.402424
0.778691
0.259766
0.151227
0.231342
0.264345
0.16944
0.563102
0.0855713
0.202245
0.0698761
0.544994
0.185337
0.811986
0.484241
0.233706
0.24617
0.599011
0.644605
0.338499
0.220903
0.204291
0.42192
0.204234
0.206507
0.684309
0.160363
0.263466
0.186167
0.636425
0.542912
0.261892
0.414314
0.225054
0.418895
0.479133
0.0834114
0.677069
0.189028
0.086443
0.456708
0.585344
0.536323
0.156697
0.342061
0.470446
0.60918
0.489449
0.16174
0.253496
0.330247
0.206428
0.267814
0.551453
0.325844
0.52658
0.771902
0.284717
0.318285
0.620086
0.358954
0.599138
0.134755
0.174717
0.274438
0.199456
0.0689473
0.641337
0.130364
0.695205
0.496356
0.0781189
0.202558
0.127287
0.0417252
0.233734
0.294284
0.492353
0.439607
0.199405
0.389202
0.03008
0.322891
0.489427
0.457139
0.818781
0.630114
0.397749
0.293789
0.322809
0.512949
0.121529
0.733812
0.346494
0.268671
0.442501
0.619268
0.0630126
0.476154
0.350145
0.49795
0.561729
0.581541
0.219352
0.555191
0.184794
0.461839
0.495203
0.258629
0.0853154
0.337305

## Sheet: SPHERICITY
Sphercity C4	Sphercity C3
0.240763	0.506232
0.311287	0.659646
0.307892	0.536739
0.455245	0.52146
0.544623	0.346099
0.37578	0.284823
0.420272	0.364149
0.393687	0.383123
0.481059	0.805665
0.37762	0.595678
0.511854	0.564541
0.487219	0.39578
0.247853	0.736638
0.449702	0.917864
0.295985	0.466666
0.442254	0.725954
0.450836	0.651852
0.881654	0.541141
0.297478	0.632022
0.341494	0.529957
0.469346	0.379584
0.326579	0.515296
0.388777	0.552893
0.313745	0.697035
0.455092	0.539847
0.345157	0.49559
0.503601	0.723431
0.289864	0.393524
0.176986	0.415601
0.448447	0.357687
0.448468	0.612411
0.402505	0.406824
0.587787	0.616919
0.300476	0.395917
0.630197	0.50969
0.270915	0.47538
0.655036	0.658002
0.467817	0.364615
0.270591	0.686813
0.345131	0.422009
0.42439	0.86026
0.314414	0.584122
0.595168	0.607447
0.270871	0.449271
0.115037	0.648343
0.600096	0.491147
0.375674	0.526636
0.363287	0.595356
0.307296	0.798256
0.138505	0.431314
0.342361	0.59022
0.278389	0.593286
0.488754	0.581084
0.106531	0.435187
0.383158	0.571699
0.257915	0.464964
0.20012	0.460529
0.174188	0.726293
0.192812	0.577294
0.474547	0.697807
0.445217	0.497272
0.557277	0.564518
0.416443	0.406213
0.3051	0.673842
0.38271	0.49026
0.507972	0.704651
0.679224	0.311498
0.40318	0.403775
0.710409	0.668185
0.595701	0.565657
0.512519	0.350142
0.354298	0.52371
0.4665	0.612658
0.509978	0.493977
0.394046	0.861658
0.451692	0.523836
0.289265	0.56807
0.751122	0.756071
0.407357	0.520557
0.319718	0.768996
0.508684	0.464234
0.479919	0.674373
0.536906	0.563358
0.550732	0.59198
0.548549	0.84688
0.622406	0.479704
0.396186	0.586694
0.685953	0.553592
0.698441	0.379148
0.735385	0.582041
0.480623	0.498007
0.481324	0.631454
0.540433	0.729741
0.500318	0.678494
0.622977	0.432551
0.482591	0.577702
0.621164	0.388286
0.386944	0.51403
0.602076	0.537636
0.499234	0.620475
0.454765	0.540198
0.473632	0.453183
0.438861	0.766634
0.619263	0.705142
0.564081	0.69249
0.442425	0.565183
0.351752	0.392475
0.329269	0.301735
0.479819	0.538824
0.993488	0.600678
0.290884	0.693854
0.379601	0.591151
0.692528	0.661731
0.352095	0.644253
0.24359	0.565162
0.659463	0.639511
0.572746	0.451577
0.385743	0.354142
0.415147	0.578593
0.548718	0.600056
0.667577	0.533823
0.50117	0.656073
0.507165	0.548335
0.523005	0.773916
0.394644	0.236903
0.48598	0.552373
0.558019	0.674213
0.585416	0.324694
0.338611	0.738283
0.495033	0.658014
0.455415	0.542503
0.535372	0.813363
0.484866	0.621118
0.582093	0.43188
0.330695	0.70964
0.322313	0.666858
0.666919	0.592443
0.333829	0.580378
0.579996	0.491001
0.481974	0.692584
0.67254	0.774646
0.454505	0.60759
0.555373	0.708888
0.576671	0.473018
0.127488	0.496703
0.436291	0.586016
0.539116	0.485816
0.657397	0.286601
0.511754	0.659141
0.402538	0.701216
0.658848	0.695099
0.62952	0.385536
0.456097	0.614776
0.351628	0.523591
0.489318	0.655944
0.33533	0.625581
0.620946	0.634538
0.589121	0.4826
0.598818	0.48403
0.425825	0.5634
0.209665	0.862359
0.358228	0.685691
0.766429	0.714979
0.446992	0.721963
0.282373	0.546845
0.584589	0.543226
0.485554	0.588569
0.383804	0.412082
0.376797	0.524029
0.495264	0.322507
0.271964	0.604266
0.493606	0.469667
0.48908	0.86896
0.448434	0.549514
0.479099	0.456728
0.382234	0.554944
0.298763	0.510156
0.386928	0.658241
0.331892	0.618127
0.382131	0.797082
0.216236	0.665205
0.394982	0.826977
0.500022	0.709505
0.5554	0.432379
0.583366	0.555539
0.478205	0.806814
0.367432	0.735036
0.412751	0.794316
0.558266	0.422217
0.588131	0.780193
0.448764	0.618228
0.434069	0.7306
0.381151	0.669969
0.500619	0.469718
1.3188	0.323478
0.421961	0.743629
0.386366	0.551897
0.431543	0.526173
0.536211	0.411291
0.593994	0.588854
0.628619	0.304861
0.453995	0.613007
0.421304	0.58566
0.463554	0.843141
0.512625	0.415622
0.380682	0.247536
0.559645	0.550522
0.507847	0.964684
0.454167	0.956741
0.385618	0.507222
0.381363	0.885754
0.357831	0.68003
0.544973	0.702928
0.507821	0.645285
0.348135	0.858955
0.529438	0.546407
0.271348	0.587638
0.669216	0.751317
0.348427	0.665605
0.563192	0.661549
0.389006	0.587038
0.5908	0.543992
0.575092	0.543033
0.415944	0.583727
0.561755	0.488392
0.346203	0.647907
0.51502	0.518602
0.427023	0.564774
0.533723	0.439498
0.431855	0.37811
0.626367	0.357752
0.478064	0.49523
0.532133	0.36336
0.388229	0.509871
0.534887	0.565399
0.821942	0.493802
0.409221	0.644584
0.607344	0.455432
0.347573	0.636615
0.648972	0.666322
0.670007	1.25644
0.394085	0.580883
0.425668	0.715367
0.94008	0.775483
0.656263	0.510516
0.528151	1.57955
0.327134	0.753695
0.677022	0.715481
0.376935	0.39681
0.491351	1.57955
0.43786	0.44813
0.477068	1.25644
0.546255	0.476542
0.478065	0.604404
0.425976	0.78138
0.37698	0.519579
0.530255	0.586597
0.517774	0.804813
0.582216	0.535478
0.587701	0.398897
0.490704	0.606321
0.270027	0.404015
0.375858	0.634271
0.627242	0.633575
0.33341	0.548243
0.557476	0.642645
0.184619	0.311285
0.306623	0.50293
0.392207	0.617179
0.647727	0.494811
0.499126	0.317461
0.441986	0.320159
0.253758	0.691812
0.661488	0.25718
0.55545	0.655768
0.438421	0.563019
0.405515	0.389188
0.499406	0.70959
0.547727	0.561601
0.530463	0.65831
0.430751	0.415587
0.582598	0.844686
0.743235	0.686676
0.445153	0.610936
0.433491	0.623232
0.351504	0.695305
0.557978	0.748356
0.401414	0.417737
0.375834	0.614635
0.500589	0.618899
0.494802	0.43371
0.538225	0.318521
0.197811	0.672163
0.462636	0.637793
0.63677	0.487853
0.483175	0.487229
0.52446	0.433286
0.59992	0.471452
0.168906	0.521299
0.426437	0.572611
0.613161	0.676501
0.442123	0.558485
0.617883	0.573436
0.564194	0.672746
0.426262	0.529121
0.629669	0.701965
0.5439	0.292506
0.544586	0.658105
0.405793	0.396966
0.352959	0.680307
0.585992	0.70248
0.523948	0.459574
0.480462	0.485366
0.684503	0.630622
0.200291	0.495611
0.337782	0.447423
0.413433	0.704969
0.24817	0.311513
0.261313	0.593662
0.608575	0.393778
0.543095	0.521736
0.413336	0.678772
0.512872	0.27812
0.479119	0.729643
0.285932	0.463018
0.524121	0.49643
0.397159	0.497539
0.388192	0.779762
0.678628	0.429624
0.513032	0.604652
0.716845	0.686445
0.567237	0.636355
0.624993	0.532895
0.530572	0.644486
0.416606	0.652905
0.445453	0.705867
0.599556	0.581361
0.458792	0.622336
0.231876	0.580595
0.235866	0.526295
0.522824	0.524563
0.383273	0.718904
0.369371	0.615731
0.483422	0.589352
0.472411	0.592773
0.478159	0.753433
0.552527	0.493188
0.501898	0.549768
0.394289	0.50956
0.292838	0.559216
0.587895	0.637791
0.323437	0.695222
0.380883	0.427043
0.805012	0.463671
0.633383	0.475003
0.467299	0.559768
0.277307	0.39666
0.453853	0.8904
0.497814	0.583021
0.503058	0.684125
0.28739	0.841202
0.512742	0.458289
0.394961	0.582836
0.46128	0.641936
0.524156	0.471634
0.332057	0.584575
0.274074	0.553262
0.461425	0.446472
0.330281	0.521516
0.366449	0.574988
0.594268	0.653854
0.144852	0.75677
0.598575	0.544626
0.403757	0.700989
0.532977	0.56544
0.448802	0.598025
0.485765	0.611207
0.77576	0.461829
0.691176	0.451877
0.518652	0.636225
0.290457	0.709963
0.474731	0.405153
0.416908	0.627009
0.416068	0.477232
0.687957	0.691249
0.269345	0.505926
0.146594	0.533065
0.330014	0.491158
0.43715	0.587835
0.291916	0.452767
0.452399	0.415999
0.486722	0.518008
0.120776	0.494843
0.467631	0.62786
0.155358	0.798661
0.432406	0.574182
0.498786	0.504289
0.653553	0.396932
0.446756	0.388939
0.467237	0.564013
0.45712	0.468031
0.508302	0.606937
0.360007	0.581344
0.244937	0.569963
0.46182	0.712493
0.529239	0.675147
0.613604	0.543499
0.489029	0.632778
0.465518	0.808274
0.518182	0.464581
0.539543	0.686115
0.16163	0.410156
0.540681	0.975435
0.331438	0.595458
0.422762	0.537657
0.45091	0.454658
0.51294	0.623267
0.455746	0.74024
0.274496	0.37693
0.571806	0.847144
0.474063	0.495596
0.362837	0.469361
0.581529	0.721303
0.414843	0.688463
0.407987	0.518001
0.468168	0.455762
0.278272	0.482722
0.379838	0.726713
0.390874	0.508284
0.501966	0.548054
0.382415	0.559544
0.555974	0.733483
0.446525	0.510551
0.463627	0.587447
0.354853	0.654596
0.468858	0.440433
0.585151	0.630006
0.427803	0.739885
0.511497	0.672266
0.451743	0.647003
0.496937	0.594568
0.521534	0.442773
0.341133	0.505443
0.512376	0.485702
0.644385	0.60633
0.450002	0.432159
0.542348	0.749133
0.342496	0.557698
0.436415	0.31889
0.408478	0.498605
0.650251	0.41637
0.485837	0.823813
0.279996	0.718728
0.501359	0.403287
0.23005	0.688628
0.424149	0.395113
0.552943	0.585288
0.319425	0.603525
0.605811	0.704112
0.177777	0.722782
0.507444	0.586669
0.499647	0.423223
0.535304	0.469083
0.556687	0.430776
0.571286	0.520607
0.644558	0.59999
0.305182	0.75661
0.433376	0.666367
0.647894	0.778637
0.418881	0.539556
0.482193	0.462961
0.501298	0.514261
0.208622	0.354317
0.555146	0.558023
0.454727	0.738614
0.335285	0.516181
0.462537	0.749522
0.57531	0.773403
0.591364	0.630801
0.442957	0.731605
0.299107	0.642994
0.710113	0.60683
0.404067	0.454557
0.451895	0.78444
0.497426	0.591283
0.514652	0.500943
0.415954	0.469127
0.375213	0.49919
0.518485	0.363175
0.518577	0.679914
0.407699	0.370772
0.546713	0.57365
0.592948	0.396037
0.517502	0.506658
0.461343	0.419924
0.521227	0.399018
0.606984	0.440486
0.322426	0.589983
0.453956	0.681088
0.475012	0.848383
0.409121	0.718614
0.391317	0.455906
0.554094	0.640283
0.292985	0.585659
0.180603	0.664567
0.572535	0.387959
0.51757	0.671996
0.362472	0.758376
0.522155	0.799235
0.503103	0.604118
0.390475	0.575848
0.672971	0.452455
0.238112	0.607099
0.238416	0.462711
0.506841	0.831473
0.190358	0.498686
0.434536	0.716193
0.537404	0.728212
0.398598	0.674254
0.468478	0.5607
0.407674	0.726937
0.460589	0.762429
0.348352	0.826796
0.528396	0.623572
0.411383	0.818961
0.533044	0.756763
0.535867	0.663541
0.247301	0.461458
0.357338	0.624961
0.439328	0.475355
0.494499	0.704673
0.32817	0.71959
0.924456	0.868615
0.55952	0.613324
0.420306	0.869953
0.328926	0.599476
0.443777	0.73512
0.328608	0.94457
0.483228	0.415014
0.492975	0.786468
0.716702	0.474788
0.477453	0.401445
0.659895	0.432193
0.467617	0.643326
0.471512	0.659398
0.526723	0.593741
0.483766	0.499496
0.461526	0.683439
0.403566	0.637359
0.283227	0.619072
0.481027	0.471087
0.337097	0.635937
0.41155	0.637449
0.413659	0.588265
0.551153	0.566675
0.45722	0.510735
0.580529	0.544077
0.524414	1.15219
0.420283	0.514784
0.572335	0.350806
0.272653	0.68735
0.543498	0.774039
0.290625	0.658903
0.247479	0.542807
0.342018	0.395891
0.447204	0.450291
0.179111	0.564007
0.477238	0.539449
0.484208	0.410716
0.326084	0.434196
0.600326	0.434229
0.529486	0.789304
0.265741	0.481952
0.231755	0.493329
0.333951	0.532733
0.411116	0.644389
0.48602	0.494224
0.406872	0.640342
0.393249	0.405273
0.402036	0.565226
0.606101	0.509155
0.464252	0.56443
0.455598	0.52786
0.457908	0.683695
0.302293	0.690907
0.520164	0.533001
0.452751	0.459712
0.354437	0.573434
0.479849	0.570039
0.544315	0.75044
0.519823	0.673605
0.251998	0.724573
0.442002	0.577702
0.481369	0.442875
0.34854
0.464584
0.444572
0.293677
0.439492
0.318281
0.372925
0.37173
0.475157
0.45829
0.54333
0.497585
0.219869
0.529409
0.457354
0.664759
0.335099
0.3686
0.376213
0.607211
0.339699
0.478396
0.365258
0.555437
0.254762
0.419555
0.468011
0.584089
0.542561
0.42048
0.416337
0.363776
0.52466
0.496304
0.378337
0.466855
0.295123
0.628384
0.506453
0.43325
0.19056
0.532976
0.49785
0.354306
0.481199
0.325751
0.324756
0.460026
0.386616
0.612514
0.506063
0.421802
0.464413
0.455786
0.498466
0.607884
0.370051
0.418457
0.327155
0.505603
0.556795
0.388085
0.491598
0.533642
0.434756
0.340795
0.646876
0.416377
0.341457
0.398284
0.644894
0.394402
0.666155
0.427904
0.62618
0.502825
0.412995
0.524618
0.302408
0.332038
0.727762
0.473815
0.38608
0.427584
0.2427
0.402008
0.393342
0.516636
0.383043
0.411234
0.472224
0.428567
0.345504
0.500249
0.440079
0.493651
0.565503
0.582969
0.357337
0.585926
0.543982
0.467985
0.492387
0.437606
0.424929
0.364995
0.323201
0.431424
0.340674
0.451309
0.403122
0.39058
0.336576
0.347968
0.566738
0.622044
0.421528
0.49888
0.461359
0.318878
0.45014
0.529926
0.477437
0.344362
0.18959
0.415542
0.504045
0.363743
0.420075
0.425103
0.355559
0.523409
0.550297
0.236048
0.394017
0.604925
0.528999
0.602182
0.585132
0.438065
0.501626
0.446688
0.445017
0.4542
0.478161
0.508129
0.551337
0.227432
0.507294
0.57417
0.3297
0.604594
0.534455
0.594091
0.369724
0.406128
0.636601
0.536748
0.239079
0.668929
0.596905
0.371151
0.292865
0.512297
0.708813
0.372249
0.621836
0.453643
0.58682
0.243425
0.53939
0.6289
0.487925
0.239841
0.486406
0.403189
0.428534
0.558151
0.337202
0.442803
0.392959
0.584441
0.512794
0.364492
0.487361
0.493456
0.457584
0.411974
0.402401
0.373941
0.34865
0.369081
0.546065
0.516902
0.522553
0.331512
0.524212
0.49259
0.298821
0.360918
0.321585
0.556094
0.508795
0.426131
0.421066
0.593151
0.417987
0.538702
0.319492
0.502614
0.356422
0.264066
0.605878
0.432053
0.717048
0.43752
0.530387
0.238796
0.384511
0.529389
0.497149
0.592955
0.528282
0.543255
0.612967
0.378023
0.411112
0.468442
0.609548
0.536629
0.395602
0.385964
0.451916
0.368319
0.545223
0.583
0.489061
0.396345
0.573861
0.45515
0.421845
0.360559
0.312671
0.425868
0.263791
0.323846
0.621049
0.486197
0.395664
0.522942
0.479571
0.38102
0.551475
0.564212
0.562254
0.376603
0.403829
0.407634
0.360614
0.403248
0.580846
0.478959
0.551625
0.303788
0.600847
0.535388
0.606558
0.43142
0.527979
0.685547
0.643667
0.704595
0.362821
0.459332
0.537264
0.629436
0.604927
0.3011
0.471349
0.613427
0.719893
0.479391
0.618336
0.549162
0.354074
0.543329
0.403174
0.473499
0.489923
0.461409
0.494821
0.57747
0.447676
0.485922
0.412546
0.377661
0.380089
0.595006
0.64364
0.547075
0.37397
0.481758
0.499741
0.55249
0.577223
0.513672
0.353372
0.431278
0.455634
0.444662
0.437549
0.529048
0.377799
0.493452
0.500543
0.313094
0.382519
0.504964
0.372838
0.358322
0.610928
0.716908
0.538822
0.428727
0.614228
0.604576
0.597745
0.503458
0.334923
0.446122
0.495096
0.511786
0.665529
0.383216
0.488877
0.70535
0.508024
0.633171
0.528848
0.607008
0.627088
0.335923
0.608262
0.439923
0.341512
0.448279
0.383229
0.402507
0.46436
0.483514
0.571733
0.515824
0.378147
0.520138
0.430614
0.350543
0.512704
0.587179
0.595401
0.503863
0.569258
0.554984
0.582722
0.6216
0.597534
0.442033
0.573001
0.448819

## Sheet: c3
Elongation	EqDiameter (nm)	Length3d (nm)	Volume3d (nm^3)	Width3d (nm)	Sphercity	index	Materials
0.591495	0.188022	0.429027	0.00348037	0.21951	0.506232	1	Inside
0.622587	0.182289	0.290266	0.00317161	0.202013	0.659646	2
0.752475	0.15476	0.330761	0.00194077	0.181278	0.536739	3
0.477482	0.298736	0.567984	0.0139593	0.354469	0.52146	4
0.0553488	0.649284	2.13137	0.143319	0.780179	0.346099	5
0.211818	0.328414	0.974716	0.0185466	0.344572	0.284823	6
0.723081	0.186227	0.498569	0.00338165	0.267441	0.364149	7
0.600009	0.395587	0.824959	0.0324134	0.415991	0.383123	8
0.580887	0.053419	0.104162	7.98153e-05	0.0409192	0.805665	9
0.341134	0.111332	0.234133	0.000722538	0.134884	0.595678	10
0.496906	0.136356	0.299719	0.00132745	0.175573	0.564541	11
0.434058	0.166082	0.430104	0.00239866	0.223762	0.39578	12
0.609692	0.0902094	0.143542	0.000384374	0.0797066	0.736638	13
0.611858	0.0330508	0.066212	1.89036e-05	0.0253638	0.917864	14
0.647077	0.156308	0.408239	0.00199958	0.210354	0.466666	15
0.122271	0.0556661	0.138751	9.03173e-05	0.0633997	0.725954	16
0.672829	0.117364	0.179686	0.000846462	0.12256	0.651852	17
0.410578	0.108567	0.226632	0.000670028	0.128248	0.541141	18
0.806381	0.0781538	0.139262	0.000249948	0.0954635	0.632022	19
0.116971	0.161855	0.385105	0.00222013	0.153515	0.529957	20
0.397405	0.209647	0.420749	0.00482462	0.247931	0.379584	21
0.24177	0.165107	0.372201	0.00235665	0.224191	0.515296	22
0.553302	0.108454	0.191598	0.000667928	0.118771	0.552893	23
0.10651	0.0585362	0.157187	0.00010502	0.0560533	0.697035	24
0.390775	0.175435	0.312492	0.00282714	0.201772	0.539847	25
0.66082	0.198441	0.401982	0.00409158	0.202433	0.49559	26
0.458983	0.105293	0.216237	0.000611217	0.0990054	0.723431	27
0.360005	0.257111	0.606232	0.0088994	0.362625	0.393524	28
0.820576	0.326129	0.660534	0.0181622	0.476142	0.415601	29
0.246955	0.424855	1.1406	0.0401534	0.637357	0.357687	30
0.242627	0.161497	0.318952	0.00220542	0.191826	0.612411	31
0.541384	0.148297	0.343135	0.00170763	0.219048	0.406824	32
0.313407	0.086439	0.170495	0.000338165	0.0973974	0.616919	33
0.153439	0.294773	0.723173	0.0134111	0.296346	0.395917	34
0.174179	0.122656	0.324313	0.000966185	0.14701	0.50969	35
0.383415	0.197998	0.401014	0.00406428	0.28254	0.47538	36
0.180485	0.0954819	0.223214	0.000455787	0.0945181	0.658002	37
0.197796	0.297669	0.992412	0.0138101	0.360325	0.364615	38
0.61233	0.0892125	0.162543	0.000371771	0.0993006	0.686813	39
0.582712	0.207557	0.46866	0.0046818	0.262292	0.422009	40
0.826046	0.0687485	0.115073	0.000170133	0.0605205	0.86026	41
0.818362	0.167952	0.303889	0.00248058	0.177997	0.584122	42
0.612506	0.0927653	0.166836	0.00041798	0.0964052	0.607447	43
0.447973	0.210917	0.501561	0.00491284	0.197103	0.449271	44
0.394687	0.0654838	0.135854	0.000147028	0.0650808	0.648343	45
0.0343754	0.103452	0.432608	0.000579711	0.135649	0.491147	46
0.224287	0.135995	0.281957	0.00131695	0.145293	0.526636	47
0.369785	0.096065	0.199668	0.000464189	0.118582	0.595356	48
0.134062	0.053419	0.126052	7.98153e-05	0.0449612	0.798256	49
0.211938	0.202663	0.482725	0.00435833	0.239812	0.431314	50
0.639795	0.067889	0.121618	0.000163831	0.0915583	0.59022	51
0.131201	0.12167	0.295732	0.000943081	0.143171	0.593286	52
0.837031	0.156853	0.275329	0.00202059	0.175271	0.581084	53
0.455133	0.286054	0.518285	0.0122558	0.298873	0.435187	54
0.108855	0.14417	0.305205	0.001569	0.145238	0.571699	55
0.644275	0.113449	0.230251	0.000764546	0.149597	0.464964	56
0.331047	0.241359	0.557187	0.00736191	0.294574	0.460529	57
0.647479	0.0768176	0.156397	0.000237345	0.0812848	0.726293	58
0.443663	0.168519	0.316203	0.00250578	0.192525	0.577294	59
0.201596	0.0673037	0.150632	0.000159631	0.0553154	0.697807	60
0.315654	0.182851	0.353045	0.00320101	0.219657	0.497272	61
0.467417	0.168941	0.308353	0.00252468	0.148837	0.564518	62
0.213009	0.143524	0.378888	0.001548	0.174109	0.406213	63
0.166887	0.0756675	0.183463	0.000226843	0.086232	0.673842	64
0.0452558	0.132812	0.455017	0.00122663	0.104695	0.49026	65
0.357642	0.113657	0.204218	0.000768747	0.110528	0.704651	66
0.1402	0.375561	0.976032	0.0277358	0.555714	0.311498	67
0.299815	0.20992	0.57999	0.00484353	0.209159	0.403775	68
0.772024	0.0777135	0.151195	0.000245747	0.0622949	0.668185	69
0.0961435	0.0964978	0.254219	0.00047049	0.104674	0.565657	70
0.167677	0.370575	1.05209	0.0266457	0.417442	0.350142	71
0.524942	0.162161	0.302049	0.00223273	0.192847	0.52371	72
0.651669	0.168895	0.266286	0.00252258	0.188458	0.612658	73
0.133566	0.118708	0.336072	0.000875868	0.163123	0.493977	74
0.766887	0.0499139	0.0767798	6.51125e-05	0.0449612	0.861658	75
0.293751	0.11589	0.280809	0.000814956	0.115892	0.523836	76
0.18737	0.117267	0.271283	0.000844362	0.135101	0.56807	77
0.860396	0.0690302	0.121213	0.000172233	0.066279	0.756071	78
0.51712	0.142147	0.309815	0.00150389	0.170654	0.520557	79
0.477854	0.053419	0.110273	7.98153e-05	0.0449612	0.768996	80
0.528583	0.211516	0.373069	0.00495485	0.312306	0.464234	81
0.246295	0.0770435	0.168963	0.000239446	0.0622369	0.674373	82
0.867445	0.137709	0.249552	0.00136736	0.163123	0.563358	83
0.377745	0.108906	0.19026	0.00067633	0.132108	0.59198	84
0.366821	0.0488166	0.09243	6.09117e-05	0.0311185	0.84688	85
0.264887	0.294573	0.723345	0.0133838	0.373588	0.479704	86
0.400464	0.139449	0.276899	0.00141987	0.183277	0.586694	87
0.17564	0.186034	0.443036	0.00337115	0.208334	0.553592	88
0.363891	0.19435	0.442137	0.00384374	0.293754	0.379148	89
0.362747	0.0938405	0.223096	0.000432683	0.106156	0.582041	90
0.500341	0.105773	0.238263	0.000619619	0.122259	0.498007	91
0.262983	0.0706744	0.145175	0.000184835	0.0842621	0.631454	92
0.486379	0.106485	0.193408	0.000632221	0.095681	0.729741	93
0.399596	0.113241	0.182369	0.000760346	0.108464	0.678494	94
0.0988095	0.17513	0.520197	0.00281244	0.238861	0.432551	95
0.36522	0.102697	0.242274	0.000567109	0.127962	0.577702	96
0.70963	0.257454	0.693436	0.00893511	0.303862	0.388286	97
0.570299	0.209281	0.367473	0.00479942	0.270802	0.51403	98
0.229976	0.235575	0.485817	0.00684521	0.298046	0.537636	99
0.235814	0.134386	0.282114	0.00127074	0.17456	0.620475	100
0.385614	0.125521	0.236933	0.0010355	0.173477	0.540198	101
0.369079	0.211516	0.485099	0.00495485	0.252436	0.453183	102
0.20766	0.0661016	0.131026	0.000151229	0.0747616	0.766634	103
0.620835	0.110572	0.180105	0.000707836	0.100768	0.705142	104
0.637507	0.0858988	0.147448	0.000331864	0.0813195	0.69249	105
0.208674	0.133865	0.314278	0.00125604	0.152769	0.565183	106
0.204021	0.28206	0.679169	0.0117497	0.380454	0.392475	107
0.0872331	0.559879	1.77667	0.0918926	0.703322	0.301735	108
0.250635	0.0921396	0.21836	0.000409578	0.137272	0.538824	109
0.547057	0.128586	0.264675	0.00111321	0.0875968	0.600678	110
0.322254	0.0881928	0.188652	0.000359169	0.0879409	0.693854	111
0.492844	0.180295	0.377241	0.00306869	0.218355	0.591151	112
0.189945	0.0806972	0.184203	0.000275153	0.0884082	0.661731	113
0.38488	0.13089	0.21514	0.00117412	0.136227	0.644253	114
0.184546	0.224986	0.547418	0.00596304	0.2335	0.565162	115
0.561788	0.139724	0.240602	0.00142827	0.164812	0.639511	116
0.230708	0.170243	0.411819	0.00258349	0.194243	0.451577	117
0.137044	0.254928	0.726392	0.00867466	0.267876	0.354142	118
0.278756	0.173012	0.331301	0.00271162	0.20497	0.578593	119
0.18641	0.12501	0.28127	0.0010229	0.12126	0.600056	120
0.715123	0.125095	0.212835	0.001025	0.15768	0.533823	121
0.372463	0.105413	0.205124	0.000613317	0.0984193	0.656073	122
0.195594	0.109131	0.225102	0.00068053	0.095681	0.548335	123
0.256345	0.0779343	0.157852	0.000247847	0.0882749	0.773916	124
0.012867	0.57021	2.8619	0.0970743	1.14109	0.236903	125
0.0923454	0.0996935	0.293754	0.000518799	0.110937	0.552373	126
0.701035	0.103201	0.170903	0.00057551	0.115626	0.674213	127
0.150649	0.226769	0.776131	0.00610587	0.40036	0.324694	128
0.45452	0.0761317	0.137612	0.000231044	0.0821988	0.738283	129
0.662313	0.0984676	0.195983	0.000499896	0.0997231	0.658014	130
0.102995	0.108567	0.327474	0.000670028	0.151416	0.542503	131
0.585531	0.0883644	0.133119	0.000361269	0.0899224	0.813363	132
0.216702	0.0781538	0.180286	0.000249948	0.085303	0.621118	133
0.34837	0.272153	0.535302	0.0105545	0.319934	0.43188	134
0.646291	0.113345	0.206476	0.000762446	0.12392	0.70964	135
0.132816	0.0765903	0.194992	0.000235245	0.0911988	0.666858	136
0.239148	0.113137	0.212033	0.000758245	0.121066	0.592443	137
0.482531	0.113241	0.226611	0.000760346	0.153136	0.580378	138
0.293305	0.122388	0.286211	0.000959884	0.0893133	0.491001	139
0.883786	0.0962097	0.16216	0.000466289	0.11005	0.692584	140
0.283319	0.0858988	0.176296	0.000331864	0.0799298	0.774646	141
0.33799	0.0625477	0.128339	0.000128125	0.0815736	0.60759	142
0.220689	0.0770435	0.164405	0.000239446	0.0992746	0.708888	143
0.159423	0.362748	0.910869	0.0249927	0.465569	0.473018	144
0.573345	0.149861	0.334063	0.00176224	0.199446	0.496703	145
0.563578	0.125266	0.235752	0.0010292	0.152281	0.586016	146
0.115128	0.109912	0.262846	0.000695233	0.140934	0.485816	147
0.110745	0.191622	0.765538	0.00368411	0.284829	0.286601	148
0.670576	0.115289	0.197042	0.000802354	0.136799	0.659141	149
0.28136	0.0772682	0.143445	0.000241546	0.0927574	0.701216	150
0.468585	0.102187	0.193364	0.000558707	0.106505	0.695099	151
0.869352	0.17513	0.324578	0.00281244	0.199618	0.385536	152
0.27525	0.132888	0.246135	0.00122874	0.159669	0.614776	153
0.686993	0.135122	0.244172	0.00129175	0.157364	0.523591	154
0.244399	0.100494	0.213003	0.000531402	0.111104	0.655944	155
0.505757	0.0974927	0.182495	0.000485193	0.123413	0.625581	156
0.659079	0.136499	0.217331	0.00133166	0.17703	0.634538	157
0.271722	0.174342	0.384908	0.00277463	0.239258	0.4826	158
0.512093	0.232326	0.402094	0.00656586	0.266334	0.48403	159
0.175032	0.0918235	0.223148	0.000405378	0.113253	0.5634	160
0.502406	0.0493714	0.0847935	6.30121e-05	0.0584136	0.862359	161
0.257688	0.0938405	0.203976	0.000432683	0.113279	0.685691	162
0.227596	0.0956284	0.171207	0.000457888	0.113242	0.714979	163
0.587891	0.0687485	0.121743	0.000170133	0.0536021	0.721963	164
0.24934	0.12185	0.315764	0.000947281	0.0987939	0.546845	165
0.304195	0.103576	0.19924	0.000581811	0.142738	0.543226	166
0.0928462	0.15963	0.389702	0.00212981	0.22319	0.588569	167
0.283004	0.307299	0.76814	0.0151943	0.441401	0.412082	168
0.140597	0.149801	0.344697	0.00176014	0.203181	0.524029	169
0.58232	0.79796	1.50211	0.266037	1.07995	0.322507	170
0.160086	0.14998	0.322991	0.00176644	0.188777	0.604266	171
0.255016	0.215332	0.549187	0.0052279	0.291085	0.469667	172
0.312442	0.0400382	0.0777805	3.36064e-05	0.0396374	0.86896	173
0.374312	0.11569	0.279321	0.000810755	0.126296	0.549514	174
0.337296	0.304397	0.650631	0.0147679	0.383519	0.456728	175
0.110909	0.0798673	0.224938	0.000266751	0.0939645	0.554944	176
0.0903935	0.162668	0.376404	0.00225373	0.151606	0.510156	177
0.204361	0.0970688	0.235684	0.000478892	0.115639	0.658241	178
0.299943	0.120392	0.252104	0.000913675	0.132004	0.618127	179
0.437227	0.0712058	0.137732	0.000189036	0.0732839	0.797082	180
0.144761	0.0815103	0.173466	0.000283554	0.0964439	0.665205	181
0.563429	0.0585362	0.0995923	0.00010502	0.0507198	0.826977	182
0.25666	0.12076	0.223274	0.000922077	0.13912	0.709505	183
0.465446	0.348001	0.912625	0.0220668	0.564704	0.432379	184
0.27774	0.24406	0.426391	0.00761186	0.247113	0.555539	185
0.913416	0.0625477	0.0958177	0.000128125	0.0732839	0.806814	186
0.294257	0.108226	0.170935	0.000663727	0.095681	0.735036	187
0.292773	0.063886	0.130602	0.000136526	0.0793848	0.794316	188
0.407529	0.164812	0.466403	0.00234405	0.163676	0.422217	189
0.431502	0.0800764	0.13412	0.000268851	0.0852961	0.780193	190
0.683639	0.114784	0.203976	0.000791852	0.111092	0.618228	191
0.378725	0.0806972	0.139286	0.000275153	0.0911651	0.7306	192
0.101286	0.0552312	0.142377	8.82169e-05	0.0651231	0.669969	193
0.232922	0.145129	0.367125	0.00160051	0.176362	0.469718	194
0.250101	0.359425	0.803045	0.0243122	0.624068	0.323478	195
0.260615	0.0794459	0.153972	0.00026255	0.0760797	0.743629	196
0.850904	0.0858988	0.183074	0.000331864	0.0870432	0.551897	197
0.106137	0.18642	0.426692	0.00339215	0.236494	0.526173	198
0.665526	0.271828	0.542489	0.0105167	0.463655	0.411291	199
0.243039	0.0892125	0.245732	0.000371771	0.0691583	0.588854	200
0.0411837	0.629218	2.73316	0.130437	0.865859	0.304861	201
0.184648	0.130498	0.297378	0.00116362	0.149889	0.613007	202
0.193584	0.156581	0.348346	0.00201008	0.177075	0.58566	203
0.507519	0.0779343	0.128538	0.000247847	0.0703211	0.843141	204
0.388538	0.262674	0.621373	0.00948962	0.328624	0.415622	205
0.418968	0.448529	1.30131	0.0472464	0.822558	0.247536	206
0.206494	0.203989	0.454005	0.00444445	0.19864	0.550522	207
0.528	0.0519745	0.0761832	7.35141e-05	0.0560238	0.964684	208
0.0735681	0.0330508	0.0776827	1.89036e-05	0.0281148	0.956741	209
0.190827	0.193425	0.363732	0.00378913	0.248278	0.507222	210
0.362307	0.0373608	0.0758613	2.73052e-05	0.0392027	0.885754	211
0.303432	0.0834752	0.19494	0.000304558	0.0882059	0.68003	212
0.605489	0.0873247	0.151057	0.000348667	0.0722163	0.702928	213
0.953757	0.0777135	0.160065	0.000245747	0.0773823	0.645285	214
0.283316	0.0431298	0.0766613	4.2008e-05	0.0392027	0.858955	215
0.473447	0.152032	0.348072	0.00183995	0.207666	0.546407	216
0.396199	0.18317	0.323131	0.00321782	0.19059	0.587638	217
0.246839	0.0664062	0.120487	0.000153329	0.0679196	0.751317	218
0.253812	0.067889	0.152468	0.000163831	0.0922481	0.665605	219
0.434427	0.118708	0.19238	0.000875868	0.135205	0.661549	220
0.610029	0.11579	0.201913	0.000812856	0.148726	0.587038	221
0.337502	0.185647	0.39782	0.00335014	0.219865	0.543992	222
0.225144	0.120852	0.267608	0.000924177	0.131686	0.543033	223
0.0723419	0.12931	0.301829	0.00113212	0.12619	0.583727	224
0.13567	0.138271	0.347024	0.00138417	0.150611	0.488392	225
0.358689	0.15761	0.277087	0.00204999	0.140026	0.647907	226
0.220752	0.167381	0.427043	0.00245537	0.198042	0.518602	227
0.32325	0.135122	0.269285	0.00129175	0.174777	0.564774	228
0.0958852	0.156526	0.480053	0.00200798	0.222229	0.439498	229
0.108777	0.339131	1.0609	0.0204222	0.451154	0.37811	230
0.223806	0.201319	0.647518	0.00427222	0.281488	0.357752	231
0.586329	0.162617	0.333729	0.00225163	0.201192	0.49523	232
0.296084	0.40004	0.841695	0.0335203	0.499465	0.36336	233
0.636264	0.287275	0.49613	0.0124134	0.306485	0.509871	234
0.326683	0.225408	0.378808	0.00599665	0.2433	0.565399	235
0.391003	0.199151	0.387057	0.00413569	0.234448	0.493802	236
0.318686	0.110133	0.220969	0.000699434	0.137127	0.644584	237
0.1416	0.194492	0.480606	0.00385214	0.237584	0.455432	238
0.651669	0.101801	0.191474	0.000552406	0.117581	0.636615	239
0.508611	0.102823	0.186275	0.000569209	0.109524	0.666322	240
0.511809	0.0229161	0.0379299	6.30121e-06	0.0198187	1.25644	241
0.112496	0.150217	0.414381	0.00177484	0.19831	0.580883	242
0.533542	0.0885353	0.135152	0.00036337	0.0935556	0.715367	243
0.154021	0.0569317	0.108887	9.66185e-05	0.0632679	0.775483	244
0.23881	0.179593	0.378281	0.00303298	0.247897	0.510516	245
1	0.0158892	0.0126799	2.1004e-06	0.0126799	1.57955	246
0.214114	0.0911847	0.157158	0.000396976	0.0633997	0.753695	247
0.811603	0.123098	0.185585	0.000976687	0.147097	0.715481	248
0.0489566	0.321099	0.962156	0.0173346	0.388105	0.39681	249
1	0.0158892	0.0126799	2.1004e-06	0.0126799	1.57955	250
0.235393	0.238573	0.524689	0.00710986	0.26942	0.44813	251
0.477056	0.0229161	0.0361081	6.30121e-06	0.0230272	1.25644	252
0.349175	0.194279	0.452931	0.00383954	0.202875	0.476542	253
0.198442	0.0902094	0.200376	0.000384374	0.113637	0.604404	254
0.748172	0.0675976	0.105726	0.000161731	0.0761742	0.78138	255
0.415457	0.143524	0.317102	0.001548	0.142968	0.519579	256
0.194499	0.136929	0.331426	0.00134426	0.153004	0.586597	257
0.287164	0.073996	0.136441	0.000212141	0.0743632	0.804813	258
0.36937	0.143783	0.316368	0.0015564	0.157364	0.535478	259
0.459288	0.216879	0.60432	0.00534132	0.331431	0.398897	260
0.366423	0.094444	0.207545	0.000441084	0.0914411	0.606321	261
0.260409	0.211037	0.458962	0.00492124	0.290708	0.404015	262
0.404877	0.0892125	0.187387	0.000371771	0.0651162	0.634271	263
0.373155	0.144747	0.255497	0.0015879	0.148173	0.633575	264
0.238318	0.12586	0.268306	0.0010439	0.135437	0.548243	265
0.511254	0.111008	0.228433	0.000716237	0.137331	0.642645	266
0.0425072	0.932151	3.75886	0.42409	1.02624	0.311285	267
0.938286	0.177326	0.305057	0.00291956	0.213263	0.50293	268
0.306131	0.105534	0.203799	0.000615418	0.124317	0.617179	269
0.188315	0.186112	0.366737	0.00337535	0.200388	0.494811	270
0.084741	0.271447	0.973587	0.0104726	0.411838	0.317461	271
0.197791	0.168047	0.504381	0.00248478	0.190431	0.320159	272
0.6083	0.110353	0.207285	0.000703635	0.122272	0.691812	273
0.0315188	0.986436	4.17319	0.50258	0.973328	0.25718	274
0.918774	0.10089	0.188618	0.000537703	0.0940673	0.655768	275
0.409284	0.14645	0.264089	0.00164461	0.129125	0.563019	276
0.134205	0.180172	0.522532	0.00306239	0.205437	0.389188	277
0.314616	0.0815103	0.158368	0.000283554	0.0784053	0.70959	278
0.557491	0.154031	0.285419	0.00191347	0.180539	0.561601	279
0.160878	0.0898795	0.182192	0.000380173	0.0968098	0.65831	280
0.272737	0.237369	0.603943	0.00700274	0.368011	0.415587	281
0.463527	0.0632239	0.102223	0.000132325	0.0691157	0.844686	282
0.348474	0.0765903	0.154591	0.000235245	0.0922308	0.686676	283
0.303193	0.117072	0.271886	0.000840161	0.126185	0.610936	284
0.305842	0.0853516	0.161406	0.000325562	0.0791778	0.623232	285
0.546153	0.0727542	0.13859	0.000201639	0.0707583	0.695305	286
0.488209	0.0772682	0.122204	0.000241546	0.0913985	0.748356	287
0.259669	0.25066	0.684638	0.00824618	0.350376	0.417737	288
0.282349	0.0973518	0.203799	0.000483093	0.107915	0.614635	289
0.14907	0.096065	0.224306	0.000464189	0.134617	0.618899	290
0.379938	0.167476	0.391867	0.00245957	0.213635	0.43371	291
0.0446656	0.234437	1.12183	0.00674649	0.272926	0.318521	292
0.427131	0.111008	0.231891	0.000716237	0.13553	0.672163	293
0.128989	0.0945937	0.209499	0.000443185	0.0910853	0.637793	294
0.35198	0.143524	0.297634	0.001548	0.1978	0.487853	295
0.334969	0.178844	0.425368	0.00299517	0.2256	0.487229	296
0.0941671	0.282698	0.809845	0.0118295	0.299779	0.433286	297
0.412504	0.152379	0.309332	0.00185255	0.19282	0.471452	298
0.361889	0.122299	0.270111	0.000957783	0.173941	0.521299	299
0.645417	0.186804	0.329037	0.00341315	0.213289	0.572611	300
0.447241	0.0987427	0.165126	0.000504097	0.101427	0.676501	301
0.343295	0.208607	0.450676	0.00475321	0.263442	0.558485	302
0.41431	0.146387	0.303469	0.00164251	0.155402	0.573436	303
0.277316	0.0942938	0.206704	0.000438984	0.106133	0.672746	304
0.388488	0.113966	0.237282	0.000775048	0.137732	0.529121	305
0.282589	0.0902094	0.1865	0.000384374	0.0935477	0.701965	306
0.0521825	0.210947	0.953772	0.00491494	0.379573	0.292506	307
0.434379	0.0834752	0.173706	0.000304558	0.101083	0.658105	308
0.525646	0.295786	0.621661	0.0135497	0.389821	0.396966	309
0.295599	0.0967841	0.206463	0.000474691	0.127489	0.680307	310
0.376381	0.0681779	0.129534	0.000165932	0.0593575	0.70248	311
0.208637	0.190375	0.508934	0.00361269	0.277541	0.459574	312
0.699574	0.200191	0.319933	0.0042008	0.244582	0.485366	313
0.408574	0.16211	0.335485	0.00223063	0.153345	0.630622	314
0.300078	0.0973518	0.268907	0.000483093	0.1516	0.495611	315
0.399598	0.155039	0.412549	0.00195127	0.200409	0.447423	316
0.162223	0.0625477	0.161919	0.000128125	0.042082	0.704969	317
0.223985	0.521152	1.25308	0.0741127	0.753386	0.311513	318
0.205642	0.131588	0.31073	0.00119303	0.137143	0.593662	319
0.499194	0.274533	0.550808	0.0108339	0.388874	0.393778	320
0.138168	0.14481	0.436476	0.00159	0.170328	0.521736	321
0.0310907	0.0499139	0.1533	6.51125e-05	0.0602986	0.678772	322
0.594207	0.365771	0.965118	0.0256228	0.623256	0.27812	323
0.366322	0.0744813	0.149235	0.000216341	0.0826414	0.729643	324
0.107851	0.116484	0.296953	0.000827559	0.111215	0.463018	325
0.154814	0.11079	0.350354	0.000712036	0.134836	0.49643	326
0.120469	0.144555	0.440507	0.0015816	0.145847	0.497539	327
0.699166	0.0966412	0.13099	0.000472591	0.121985	0.779762	328
0.255965	0.150984	0.313039	0.00180215	0.21749	0.429624	329
0.401934	0.112082	0.228455	0.000737241	0.130593	0.604652	330
0.241318	0.0684644	0.131875	0.000168032	0.0801237	0.686445	331
0.671223	0.0951877	0.16238	0.000451587	0.101236	0.636355	332
0.183505	0.123187	0.258665	0.000978787	0.130842	0.532895	333
0.375745	0.0811058	0.17152	0.000279353	0.0762595	0.644486	334
0.588532	0.0995588	0.160097	0.000516699	0.130249	0.652905	335
0.211984	0.103949	0.200458	0.000588113	0.113058	0.705867	336
0.0707703	0.104564	0.30751	0.000598615	0.112565	0.581361	337
0.133603	0.0903734	0.199425	0.000386474	0.113658	0.622336	338
0.236675	0.141416	0.301574	0.00148078	0.127409	0.580595	339
0.207474	0.112927	0.234133	0.000754044	0.121041	0.526295	340
0.586238	0.162161	0.307159	0.00223273	0.211282	0.524563	341
0.498572	0.0714686	0.132424	0.000191137	0.085418	0.718904	342
0.633455	0.0727542	0.113566	0.000201639	0.0709346	0.615731	343
0.571946	0.142872	0.281545	0.00152699	0.161679	0.589352	344
0.255303	0.122478	0.257046	0.000961984	0.152159	0.592773	345
0.377639	0.0800764	0.140326	0.000268851	0.0964753	0.753433	346
0.651666	0.138897	0.29642	0.00140307	0.170653	0.493188	347
0.359094	0.145572	0.306055	0.00161521	0.160157	0.549768	348
0.0847503	0.129946	0.472114	0.00114892	0.114449	0.50956	349
0.243323	0.112506	0.304733	0.000745643	0.166163	0.559216	350
0.761149	0.127031	0.218161	0.00107331	0.141535	0.637791	351
0.181857	0.0983295	0.199185	0.000497795	0.110126	0.695222	352
0.120159	0.174999	0.519062	0.00280614	0.224092	0.427043	353
0.123799	0.155538	0.414148	0.00197018	0.156811	0.463671	354
0.196044	0.17513	0.460638	0.00281244	0.155151	0.475003	355
0.473106	0.200191	0.428156	0.0042008	0.251092	0.559768	356
0.065837	0.186995	0.693018	0.00342366	0.181462	0.39666	357
0.216688	0.0445221	0.0822319	4.62089e-05	0.0396814	0.8904	358
0.654346	0.0980522	0.232681	0.000493595	0.10897	0.583021	359
0.691861	0.121398	0.198865	0.000936779	0.142412	0.684125	360
0.555354	0.0529462	0.0997345	7.77149e-05	0.0609367	0.841202	361
0.456005	0.190596	0.413868	0.00362529	0.241367	0.458289	362
0.407304	0.127772	0.259638	0.00109221	0.122795	0.582836	363
0.310824	0.122567	0.246966	0.000964085	0.114673	0.641936	364
0.501038	0.194668	0.365284	0.00386264	0.233828	0.471634	365
0.655948	0.102315	0.187413	0.000560807	0.119071	0.584575	366
0.527081	0.110572	0.177383	0.000707836	0.14811	0.553262	367
0.208369	0.141349	0.42798	0.00147868	0.245017	0.446472	368
0.319329	0.234413	0.420325	0.00674439	0.274724	0.521516	369
0.519801	0.169827	0.278878	0.00256459	0.203488	0.574988	370
0.252258	0.136643	0.247372	0.00133586	0.129125	0.653854	371
0.166635	0.0690302	0.164224	0.000172233	0.0765241	0.75677	372
0.161071	0.0910236	0.270344	0.000394876	0.0860271	0.544626	373
0.352313	0.084611	0.151608	0.000317161	0.0915316	0.700989	374
0.188034	0.103701	0.21803	0.000583912	0.107936	0.56544	375
0.268597	0.118708	0.280445	0.000875868	0.138977	0.598025	376
0.701005	0.12194	0.213829	0.000949382	0.121789	0.611207	377
0.384511	0.252036	0.526906	0.00838271	0.295922	0.461829	378
0.132015	0.171389	0.515115	0.002636	0.203405	0.451877	379
0.577542	0.125436	0.202299	0.0010334	0.141805	0.636225	380
0.411891	0.0798673	0.143895	0.000266751	0.06956	0.709963	381
0.240338	0.218571	0.548228	0.00546735	0.300392	0.405153	382
0.717058	0.122922	0.227411	0.000972486	0.144512	0.627009	383
0.105498	0.161446	0.512817	0.00220332	0.160668	0.477232	384
0.477508	0.0991524	0.186284	0.000510398	0.126318	0.691249	385
0.269092	0.128828	0.322817	0.00111951	0.142789	0.505926	386
0.840405	0.162516	0.347732	0.00224743	0.22021	0.533065	387
0.449501	0.217756	0.50611	0.00540644	0.261221	0.491158	388
0.305512	0.148842	0.283779	0.00172653	0.169491	0.587835	389
0.193357	0.224058	0.538981	0.00588953	0.26214	0.452767	390
0.135381	0.246879	0.587649	0.00787861	0.307472	0.415999	391
0.394753	0.176515	0.39867	0.00287965	0.205614	0.518008	392
0.689464	0.173146	0.34522	0.00271792	0.208888	0.494843	393
0.0801881	0.133865	0.325552	0.00125604	0.102602	0.62786	394
0.253546	0.0593065	0.114823	0.000109221	0.0684997	0.798661	395
0.661694	0.12501	0.238095	0.0010229	0.134393	0.574182	396
0.439238	0.178173	0.401861	0.00296157	0.186155	0.504289	397
0.145199	0.192383	0.720069	0.00372821	0.284546	0.396932	398
0.212709	0.269841	0.551035	0.0102878	0.294416	0.388939	399
0.423498	0.110572	0.256171	0.000707836	0.119458	0.564013	400
0.261452	0.363822	0.760969	0.0252153	0.419114	0.468031	401
0.114958	0.0712058	0.169394	0.000189036	0.0684085	0.606937	402
0.0909668	0.0977732	0.251092	0.000489394	0.102557	0.581344	403
0.36167	0.105413	0.205556	0.000613317	0.149542	0.569963	404
0.68254	0.084611	0.147961	0.000317161	0.0844304	0.712493	405
0.791015	0.0873247	0.142921	0.000348667	0.101897	0.675147	406
0.0986842	0.122478	0.312692	0.000961984	0.13706	0.543499	407
0.644301	0.0860796	0.146822	0.000333964	0.11017	0.632778	408
0.333814	0.0569317	0.11292	9.66185e-05	0.0578129	0.808274	409
0.416347	0.169269	0.374148	0.00253939	0.241103	0.464581	410
0.241962	0.0890442	0.165381	0.000369671	0.082281	0.686115	411
0.238512	0.178509	0.503389	0.00297837	0.188525	0.410156	412
0.157495	0.0330508	0.0633586	1.89036e-05	0.0388991	0.975435	413
0.478161	0.205994	0.39163	0.00457678	0.252547	0.595458	414
0.530653	0.221034	0.385909	0.00565428	0.265227	0.537657	415
0.436419	0.181886	0.433562	0.0031506	0.23804	0.454658	416
0.42726	0.0898795	0.173587	0.000380173	0.0913982	0.623267	417
0.434271	0.0552312	0.107568	8.82169e-05	0.0368769	0.74024	418
0.0347373	0.478924	1.62846	0.0575174	0.485549	0.37693	419
0.30429	0.0529462	0.103111	7.77149e-05	0.0547618	0.847144	420
0.114988	0.13848	0.434719	0.00139047	0.170383	0.495596	421
0.1218	0.181033	0.543835	0.00310649	0.219657	0.469361	422
0.246857	0.0777135	0.153176	0.000245747	0.082036	0.721303	423
0.99823	0.0552312	0.112478	8.82169e-05	0.0649143	0.688463	424
0.199164	0.106485	0.281393	0.000632221	0.105721	0.518001	425
0.0777395	0.151801	0.452548	0.00183155	0.185087	0.455762	426
0.288841	0.169688	0.484852	0.00255829	0.26445	0.482722	427
0.9742	0.0910236	0.15678	0.000394876	0.089369	0.726713	428
0.495836	0.213822	0.430958	0.00511868	0.261187	0.508284	429
0.422045	0.146387	0.283564	0.00164251	0.16196	0.548054	430
0.786758	0.0804913	0.155616	0.000273052	0.0827128	0.559544	431
0.204812	0.0704057	0.163842	0.000182735	0.0633997	0.733483	432
0.511851	0.188925	0.351264	0.00353078	0.239605	0.510551	433
0.31925	0.137284	0.277964	0.00135476	0.131618	0.587447	434
0.500722	0.094444	0.189164	0.000441084	0.102428	0.654596	435
0.0407489	0.141483	0.546009	0.00148288	0.146083	0.440433	436
0.193128	0.0830896	0.205798	0.000300358	0.09346	0.630006	437
0.453087	0.100627	0.172107	0.000533502	0.0970447	0.739885	438
0.569342	0.0908619	0.160087	0.000392775	0.0996486	0.672266	439
0.548134	0.131046	0.217567	0.00117833	0.156009	0.647003	440
0.131748	0.100494	0.25538	0.000531402	0.10144	0.594568	441
0.378483	0.210706	0.422511	0.00489814	0.279785	0.442773	442
0.456178	0.152551	0.298258	0.00185886	0.137209	0.505443	443
0.726098	0.208669	0.40919	0.00475741	0.169175	0.485702	444
0.108369	0.0681779	0.187347	0.000165932	0.055925	0.60633	445
0.0660174	0.125181	0.43307	0.0010271	0.165398	0.432159	446
0.573467	0.0675976	0.121608	0.000161731	0.0593578	0.749133	447
0.354364	0.135049	0.248191	0.00128965	0.177503	0.557698	448
0.600446	0.360611	0.821961	0.0245537	0.655032	0.31889	449
0.728503	0.160048	0.278871	0.00214661	0.161406	0.498605	450
0.182235	0.157395	0.491878	0.00204159	0.163123	0.41637	451
0.430435	0.0693097	0.120953	0.000174333	0.071495	0.823813	452
0.523309	0.0742394	0.137452	0.000214241	0.0942627	0.718728	453
0.0919562	0.152032	0.49746	0.00183995	0.240726	0.403287	454
0.170073	0.102949	0.23571	0.000571309	0.107198	0.688628	455
0.315089	0.208484	0.652452	0.00474481	0.248508	0.395113	456
0.225605	0.0706744	0.165823	0.000184835	0.079568	0.585288	457
0.176652	0.0983295	0.196115	0.000497795	0.107198	0.603525	458
0.54066	0.11539	0.193232	0.000804454	0.114119	0.704112	459
0.338441	0.0911847	0.150721	0.000396976	0.0866392	0.722782	460
0.121227	0.126698	0.326622	0.0010649	0.15236	0.586669	461
0.132194	0.251972	0.6619	0.0083764	0.366667	0.423223	462
0.143883	0.168613	0.43122	0.00250998	0.22248	0.469083	463
0.344355	0.146512	0.334885	0.00164672	0.132614	0.430776	464
0.3792	0.117461	0.246599	0.000848563	0.11124	0.520607	465
0.482586	0.12301	0.223483	0.000974587	0.115892	0.59999	466
0.205587	0.0514747	0.113746	7.14137e-05	0.0626	0.75661	467
0.247219	0.0813085	0.15986	0.000281454	0.0680958	0.666367	468
0.665624	0.0903734	0.141041	0.000386474	0.0997232	0.778637	469
0.346848	0.120392	0.239824	0.000913675	0.168012	0.539556	470
0.230186	0.142346	0.36636	0.00151019	0.176966	0.462961	471
0.218519	0.148661	0.30358	0.00172023	0.180061	0.514261	472
0.0945416	0.237487	0.799569	0.00701324	0.35799	0.354317	473
0.693073	0.119181	0.249379	0.00088637	0.178395	0.558023	474
0.846377	0.0862597	0.13412	0.000336064	0.0981602	0.738614	475
0.815819	0.194809	0.328632	0.00387104	0.261352	0.516181	476
0.846884	0.101152	0.157381	0.000541904	0.119644	0.749522	477
0.470744	0.131743	0.218966	0.00119723	0.130288	0.773403	478
0.208243	0.0893802	0.217268	0.000373872	0.0956907	0.630801	479
0.358586	0.0727542	0.158883	0.000201639	0.0812847	0.731605	480
0.120766	0.0858988	0.197619	0.000331864	0.0720377	0.642994	481
0.227491	0.0885353	0.180345	0.00036337	0.126518	0.60683	482
0.0393449	0.134755	0.493327	0.00128125	0.140545	0.454557	483
0.215201	0.0625477	0.118611	0.000128125	0.0564784	0.78444	484
0.594589	0.102187	0.185883	0.000558707	0.113566	0.591283	485
0.290146	0.171707	0.382534	0.00265071	0.152769	0.500943	486
0.0955954	0.20922	0.495509	0.00479522	0.230011	0.469127	487
0.0909637	0.123713	0.339194	0.00099139	0.1455	0.49919	488
0.180408	0.474624	1.07957	0.055982	0.552879	0.363175	489
0.3327	0.136284	0.267836	0.00132535	0.0997231	0.679914	490
0.241363	0.296152	0.739033	0.0136001	0.439733	0.370772	491
0.130408	0.117461	0.277467	0.000848563	0.149239	0.57365	492
0.270062	0.198101	0.482828	0.00407058	0.269637	0.396037	493
0.275961	0.16719	0.387896	0.00244697	0.191887	0.506658	494
0.157328	0.172564	0.495381	0.00269062	0.179291	0.419924	495
0.427136	0.194915	0.419617	0.00387734	0.25485	0.399018	496
0.194621	0.195756	0.446151	0.00392775	0.191971	0.440486	497
0.774741	0.0913452	0.18701	0.000399076	0.0939645	0.589983	498
0.482607	0.073751	0.170901	0.00021004	0.0860433	0.681088	499
0.773197	0.0744813	0.113534	0.000216341	0.0576412	0.848383	500
0.146888	0.0458323	0.108209	5.04097e-05	0.0253598	0.718614	501
0.270892	0.199387	0.398339	0.00415039	0.272367	0.455906	502
0.393503	0.114987	0.230436	0.000796052	0.107924	0.640283	503
0.54635	0.116287	0.245792	0.000823358	0.147543	0.585659	504
0.61606	0.116089	0.213016	0.000819157	0.12466	0.664567	505
0.0814502	0.166806	0.541222	0.00243017	0.245666	0.387959	506
0.0591408	0.0813085	0.213821	0.000281454	0.0651161	0.671996	507
0.21569	0.0635567	0.12344	0.000134426	0.0700934	0.758376	508
0.603608	0.102949	0.156364	0.000571309	0.109513	0.799235	509
0.438161	0.114581	0.194851	0.000787651	0.149438	0.604118	510
0.358551	0.10089	0.187951	0.000537703	0.083001	0.575848	511
0.0432981	0.156581	0.516502	0.00201008	0.159025	0.452455	512
0.177709	0.133865	0.261636	0.00125604	0.126855	0.607099	513
0.141934	0.154087	0.420266	0.00191557	0.207338	0.462711	514
0.626144	0.0543402	0.0926717	8.40161e-05	0.0559247	0.831473	515
0.187354	0.330324	0.75053	0.0188721	0.419163	0.498686	516
0.27773	0.0695869	0.146139	0.000176434	0.0674418	0.716193	517
0.614946	0.0524649	0.0921321	7.56145e-05	0.0540281	0.728212	518
0.474447	0.0756675	0.182248	0.000226843	0.0697676	0.674254	519
0.326734	0.129149	0.262332	0.00112792	0.11124	0.5607	520
0.578615	0.073996	0.135926	0.000212141	0.0760797	0.726937	521
0.411446	0.0618565	0.113966	0.000123924	0.0507199	0.762429	522
0.265226	0.0763617	0.127874	0.000233145	0.0743634	0.826796	523
0.185356	0.0905368	0.212901	0.000388574	0.0882749	0.623572	524
0.393518	0.0476675	0.0944937	5.67109e-05	0.0449613	0.818961	525
0.780295	0.0695869	0.127083	0.000176434	0.0588039	0.756763	526
0.153819	0.12167	0.241062	0.000943081	0.108361	0.663541	527
0.091145	0.152032	0.468526	0.00183995	0.199909	0.461458	528
0.300807	0.124753	0.236008	0.00101659	0.116999	0.624961	529
0.353269	0.216679	0.436947	0.00532662	0.276689	0.475355	530
0.59996	0.0857172	0.146955	0.000329763	0.0882059	0.704673	531
0.604586	0.0794459	0.141787	0.00026255	0.0841638	0.71959	532
0.990469	0.0470716	0.0816852	5.46105e-05	0.0523002	0.868615	533
0.2546	0.121217	0.242033	0.000932579	0.151424	0.613324	534
0.282175	0.0342322	0.0694884	2.1004e-05	0.0224806	0.869953	535
0.197375	0.117751	0.315802	0.000854864	0.115338	0.599476	536
0.328392	0.086439	0.161684	0.000338165	0.0703211	0.73512	537
0.484302	0.043837	0.0794413	4.41084e-05	0.0435431	0.94457	538
0.193327	0.18009	0.548641	0.00305819	0.242921	0.415014	539
0.568412	0.0373608	0.0785958	2.73052e-05	0.0213179	0.786468	540
0.14159	0.143848	0.373228	0.0015585	0.14899	0.474788	541
0.319806	0.14228	0.454713	0.00150809	0.185547	0.401445	542
0.1583	0.31391	0.645296	0.0161962	0.333832	0.432193	543
0.633584	0.0892125	0.180793	0.000371771	0.108361	0.643326	544
0.214284	0.0836666	0.178548	0.000306659	0.108735	0.659398	545
0.189946	0.122478	0.276012	0.000961984	0.111048	0.593741	546
0.392679	0.218459	0.419702	0.00545895	0.296206	0.499496	547
0.43752	0.0681779	0.136732	0.000165932	0.0674418	0.683439	548
0.487188	0.105293	0.210512	0.000611217	0.113704	0.637359	549
0.359877	0.134014	0.233441	0.00126024	0.149889	0.619072	550
0.331249	0.14787	0.3674	0.00169292	0.2	0.471087	551
0.143602	0.123538	0.251168	0.000987189	0.127008	0.635937	552
0.361945	0.0855348	0.156397	0.000327663	0.0941561	0.637449	553
0.285839	0.0910236	0.20307	0.000394876	0.0939647	0.588265	554
0.30492	0.0967841	0.206223	0.000474691	0.0939645	0.566675	555
0.212664	0.121217	0.269883	0.000932579	0.158938	0.510735	556
0.223672	0.0956284	0.219654	0.000457888	0.0899223	0.544077	557
0.238049	0.0252225	0.0455265	8.40161e-06	0.0230272	1.15219	558
0.173692	0.106955	0.26445	0.000640623	0.136731	0.514784	559
0.0671976	0.289222	0.878107	0.0126675	0.334274	0.350806	560
0.359512	0.0941432	0.167774	0.000436884	0.0772425	0.68735	561
0.236625	0.0482489	0.100807	5.88113e-05	0.0573534	0.774039	562
0.310645	0.0918235	0.171567	0.000405378	0.100886	0.658903	563
0.364316	0.129069	0.27492	0.00112582	0.130288	0.542807	564
0.547422	0.221553	0.528148	0.00569419	0.293411	0.395891	565
0.203451	0.311586	0.814972	0.0158391	0.267497	0.450291	566
0.0406138	0.140134	0.429676	0.00144088	0.154541	0.564007	567
0.0658273	0.102059	0.27571	0.000556607	0.105877	0.539449	568
0.140006	0.216051	0.596931	0.00528041	0.279898	0.410716	569
0.322309	0.135195	0.309569	0.00129385	0.184126	0.434196	570
0.729729	0.110899	0.243861	0.000714137	0.170916	0.434229	571
0.443112	0.0770435	0.125262	0.000239446	0.0772425	0.789304	572
0.109262	0.159262	0.390651	0.00211511	0.19258	0.481952	573
0.180546	0.19697	0.397995	0.00400127	0.217885	0.493329	574
0.194398	0.144363	0.324185	0.0015753	0.172923	0.532733	575
0.169503	0.0903734	0.239465	0.000386474	0.0964212	0.644389	576
0.261292	0.118897	0.27412	0.000880069	0.155038	0.494224	577
0.67512	0.115989	0.209317	0.000817057	0.130294	0.640342	578
0.648012	0.173768	0.361452	0.00274733	0.149889	0.405273	579
0.434414	0.140202	0.323892	0.00144298	0.190749	0.565226	580
0.462822	0.118897	0.264322	0.000880069	0.0922483	0.509155	581
0.126134	0.111976	0.239545	0.000735141	0.115282	0.56443	582
0.273108	0.128586	0.348511	0.00111321	0.158527	0.52786	583
0.84595	0.0768176	0.117353	0.000237345	0.0990847	0.683695	584
0.383263	0.125944	0.241539	0.001046	0.134644	0.690907	585
0.417931	0.23485	0.512999	0.0067822	0.176356	0.533001	586
0.186603	0.16297	0.395008	0.00226633	0.16196	0.459712	587
0.156769	0.125095	0.2893	0.001025	0.124529	0.573434	588
0.879892	0.0900448	0.188109	0.000382273	0.120828	0.570039	589
0.60291	0.0618565	0.112759	0.000123924	0.0703124	0.75044	590
0.385283	0.102697	0.20196	0.000567109	0.0789589	0.673605	591
0.325093	0.0717294	0.154645	0.000193237	0.0749167	0.724573	592
0.342577	0.148357	0.308522	0.00170973	0.0893133	0.577702	593
0.613586	0.119743	0.40164	0.000898972	0.0795125	0.442875	594
